# Supplementary material for: Impact of spaceflight on gene expression in cultured human mesenchymal stem/stromal cells
Source: PLoS One. 2025 Mar 13;20(3):e0315285. doi: 10.1371/journal.pone.0315285 (PMC11906049; doi:10.1371/journal.pone.0315285)
Supplement: S1 Table — (XLSX) [file pone.0315285.s001.xlsx]

## Sheet: ISS-vs-Ground_Week1_DEG
Supplemental Table 1: Differentially expressed genes in the ISS vs. ground comparison for week 1 samples (|log2FoldChange|>0.585, adjusted p-value < 0.05).
GeneID	GeneName	BioType	baseMean.TPM	log2FoldChange	Foldchange	pval	padj
ENSG00000242590	RP11-54O7.14	sense_intronic	34.7397	0.783795	1.72165	6.60192e-05	0.0316204
ENSG00000117115	PADI2	protein_coding	1.14157	-1.27764	0.412469	1.4742e-06	0.00138274
ENSG00000117318	ID3	protein_coding	174.533	0.893114	1.85718	1.47165e-09	4.14103e-06
ENSG00000115738	ID2	protein_coding	53.2444	0.846414	1.79803	1.88587e-12	1.06132e-08
ENSG00000115884	SDC1	protein_coding	27.7491	0.609937	1.52619	2.58498e-07	0.000387937
ENSG00000236824	BCYRN1	lincRNA	0.580191	-1.78284	0.290611	1.79369e-08	4.48641e-05
ENSG00000168874	ATOH8	protein_coding	17.0094	0.656476	1.57623	2.78369e-05	0.0169361
ENSG00000158050	DUSP2	protein_coding	18.5694	0.832995	1.78138	6.67581e-07	0.000683087
ENSG00000115844	DLX2	protein_coding	6.30742	1.0738	2.10497	2.23326e-06	0.00201092
ENSG00000178038	ALS2CL	protein_coding	6.84506	-0.585906	0.666231	4.79055e-06	0.00385143
ENSG00000196549	MME	protein_coding	18.35	0.757156	1.69016	5.47806e-07	0.000587222
ENSG00000172061	LRRC15	protein_coding	24.2363	0.605277	1.52127	1.116e-05	0.00837409
ENSG00000109743	BST1	protein_coding	62.1498	-0.63209	0.645241	1.14357e-06	0.00111926
ENSG00000163734	CXCL3	protein_coding	0.673571	-1.78296	0.290587	6.95997e-05	0.0326408
ENSG00000172399	MYOZ2	protein_coding	0.597812	-1.90649	0.26674	1.54924e-05	0.0105682
ENSG00000279821	RP11-1334A24.5	TEC	5.61055	-0.823025	0.565256	2.78445e-06	0.00232151
ENSG00000106003	LFNG	protein_coding	21.9967	0.649683	1.56882	4.58364e-07	0.000587222
ENSG00000230916	RP11-10B2.1	processed_pseudogene	0.906338	3.01345	8.07495	7.8919e-05	0.036256
ENSG00000181195	PENK	protein_coding	502.052	-0.900401	0.535738	5.36206e-07	0.000587222
ENSG00000254254	RP11-17A4.2	antisense	89.8681	-0.960304	0.513949	3.43915e-07	0.000483867
ENSG00000164761	TNFRSF11B	protein_coding	51.3837	-0.803338	0.573022	2.87586e-12	1.29477e-08
ENSG00000255364	RP11-94A24.1	lincRNA	67.4813	-0.656701	0.634327	5.42728e-05	0.0284124
ENSG00000120156	TEK	protein_coding	4.46122	-0.757468	0.591534	6.52121e-05	0.0316204
ENSG00000269900	RMRP	lincRNA	40.5511	-1.01203	0.495848	1.48053e-05	0.0104151
ENSG00000277027	RNase_MRP	misc_RNA	41.1655	-1.01203	0.495848	1.47967e-05	0.0104151
ENSG00000107317	PTGDS	protein_coding	81.3034	0.623169	1.54025	6.42195e-05	0.0316204
ENSG00000077943	ITGA8	protein_coding	5.32582	-1.02095	0.492793	2.60925e-13	1.95789e-09
ENSG00000099194	SCD	protein_coding	79.3613	0.653642	1.57313	5.93323e-08	0.000121421
ENSG00000118971	CCND2	protein_coding	2.14752	-0.929645	0.524988	2.39474e-07	0.000385058
ENSG00000139269	INHBE	protein_coding	3.41932	0.848964	1.80121	5.18639e-05	0.0277978
ENSG00000202538	RNU4-2	snRNA	21.3619	-2.63559	0.160919	6.76317e-11	2.53743e-07
ENSG00000200795	RNU4-1	snRNA	8.72687	-2.08168	0.236239	4.97911e-05	0.0273378
ENSG00000258486	RN7SL1	non_coding	2012.98	-0.786064	0.579924	5.12216e-07	0.000587222
ENSG00000276168	Metazoa_SRP	misc_RNA	2019.71	-0.786064	0.579924	5.12187e-07	0.000587222
ENSG00000280102	RN7SL2	known_ncrna	1127.17	-0.804812	0.572437	1.45526e-07	0.000252348
ENSG00000274012	Metazoa_SRP	misc_RNA	1405.21	-0.804812	0.572437	1.4573e-07	0.000252348
ENSG00000157766	ACAN	protein_coding	12.2713	-0.976627	0.508166	1.29923e-09	4.14103e-06
ENSG00000102996	MMP15	protein_coding	6.58539	0.751995	1.68412	2.65543e-06	0.00229909
ENSG00000186847	KRT14	protein_coding	136.643	-1.01508	0.4948	3.02612e-14	3.40605e-10
ENSG00000197632	SERPINB2	protein_coding	34.1372	-0.904527	0.534208	4.62558e-05	0.0260316
ENSG00000178726	THBD	protein_coding	2.68202	-1.17197	0.443816	4.01361e-05	0.0231667
ENSG00000125968	ID1	protein_coding	95.1756	1.39853	2.63632	2.94712e-28	6.63426e-24
ENSG00000160182	TFF1	protein_coding	1.26251	6.6544	100.733	4.90026e-08	0.00011031
ENSG00000210191	MT-TL2	Mt_tRNA	919.234	-0.667867	0.629437	3.84183e-05	0.0227588

## Sheet: ISS-vs-Ground_Week2_DEG
Supplemental Table 2: Differentially expressed genes in the ISS vs. ground comparison for week 2 samples (|log2FoldChange|>0.585, adjusted p-value < 0.05).
GeneID	GeneName	BioType	baseMean.TPM	log2FoldChange	Foldchange	pval	padj
ENSG00000223764	RP11-54O7.3	lincRNA	1.85931	0.641231	1.55966	0.000342949	0.0129446
ENSG00000130762	ARHGEF16	protein_coding	2.5831	0.787696	1.72632	1.95553e-05	0.00147623
ENSG00000223989	RP11-84A14.5	antisense	14.6729	-0.7101	0.611278	0.000636713	0.0202523
ENSG00000162490	DRAXIN	protein_coding	0.602236	-1.80946	0.285298	1.2505e-12	1.08924e-09
ENSG00000278852	NPPA-AS1_2	misc_RNA	3.07387	2.01446	4.0403	0.00124442	0.0330005
ENSG00000226029	RP4-798A10.2	lincRNA	2.07716	-0.634415	0.644202	0.00163839	0.0399834
ENSG00000261326	LINC01355	lincRNA	1.96725	-0.687914	0.620751	1.55669e-05	0.00125015
ENSG00000117318	ID3	protein_coding	127.039	1.07375	2.10489	9.7245e-15	1.69408e-11
ENSG00000126709	IFI6	protein_coding	67.7896	0.729158	1.65767	5.73137e-13	5.19193e-10
ENSG00000130775	THEMIS2	protein_coding	3.31134	-0.622841	0.649391	0.000968997	0.0274998
ENSG00000134690	CDCA8	protein_coding	5.11477	-0.610663	0.654896	0.000108706	0.0056207
ENSG00000212541	RNU6-510P	snRNA	23.9439	-1.1525	0.449845	0.000244219	0.0100015
ENSG00000131233	GJA9	protein_coding	1.35495	-0.90519	0.533963	0.000868761	0.0255517
ENSG00000117399	CDC20	protein_coding	11.5056	-0.716862	0.608419	3.89719e-07	6.30426e-05
ENSG00000024526	DEPDC1	protein_coding	2.29281	-0.937486	0.522142	5.50822e-06	0.000551967
ENSG00000162643	WDR63	protein_coding	2.72515	0.605412	1.52141	0.000131025	0.00643673
ENSG00000171488	LRRC8C	protein_coding	0.832487	-0.689694	0.619985	6.51906e-05	0.00380508
ENSG00000265972	TXNIP	protein_coding	7.48038	-0.966084	0.511894	8.72993e-07	0.000122799
ENSG00000143387	CTSK	protein_coding	211.513	0.693767	1.6175	2.30283e-07	4.13907e-05
ENSG00000196189	SEMA4A	protein_coding	1.59079	-1.4788	0.358787	2.69513e-18	1.22073e-14
ENSG00000183856	IQGAP3	protein_coding	5.20116	-0.635467	0.643732	5.25043e-05	0.00323115
ENSG00000143228	NUF2	protein_coding	2.26678	-0.756574	0.5919	4.04567e-05	0.00262528
ENSG00000116741	RGS2	protein_coding	16.0704	-1.24033	0.423275	1.67902e-20	1.90124e-16
ENSG00000066279	ASPM	protein_coding	3.4751	-0.839462	0.558852	8.5075e-12	6.21514e-09
ENSG00000118193	KIF14	protein_coding	1.73505	-0.745601	0.59642	2.60413e-06	0.000294879
ENSG00000235121	RP11-90L20.2	antisense	2.07321	-0.774702	0.584509	0.00216802	0.0482972
ENSG00000133055	MYBPH	protein_coding	4.21652	-0.848704	0.555283	7.96236e-06	0.000739031
ENSG00000188783	PRELP	protein_coding	1.4768	0.683346	1.60586	0.000564088	0.0185952
ENSG00000123689	G0S2	protein_coding	6.67089	0.671372	1.59259	0.00052749	0.0177224
ENSG00000143476	DTL	protein_coding	2.05059	-0.75165	0.593924	0.000918416	0.0264813
ENSG00000162772	ATF3	protein_coding	9.89994	-0.628972	0.646637	1.40781e-06	0.000178116
ENSG00000117724	CENPF	protein_coding	7.39717	-0.644592	0.639674	1.03275e-11	7.309e-09
ENSG00000229400	RP11-3L21.2	antisense	0.790583	-1.78548	0.290079	0.000803863	0.0241127
ENSG00000143816	WNT9A	protein_coding	2.23653	-0.680734	0.623848	0.000141736	0.0067901
ENSG00000151692	RNF144A	protein_coding	1.02175	-0.715257	0.609097	0.00225919	0.0493859
ENSG00000115738	ID2	protein_coding	38.3133	0.889127	1.85206	1.90015e-11	1.25958e-08
ENSG00000250116	RP11-417F21.1	antisense	1.78453	-0.924787	0.526758	0.0014064	0.0359896
ENSG00000260977	RP11-333I13.1	lincRNA	2.29426	-0.651894	0.636444	0.00221612	0.0489643
ENSG00000239332	LINC01119	lincRNA	4.76886	-0.70336	0.61414	7.90909e-07	0.000114087
ENSG00000135636	DYSF	protein_coding	6.76904	0.794349	1.7343	1.41424e-17	5.33804e-14
ENSG00000236209	AC104135.2	lincRNA	0.663066	1.90288	3.7396	0.00223326	0.0491036
ENSG00000168874	ATOH8	protein_coding	10.7827	0.860804	1.81605	9.68464e-16	2.17781e-12
ENSG00000158050	DUSP2	protein_coding	18.2855	0.911721	1.88129	5.90231e-10	2.47536e-07
ENSG00000196460	RFX8	protein_coding	24.323	-0.677953	0.625051	5.55075e-14	7.39458e-11
ENSG00000169679	BUB1	protein_coding	3.70088	-0.708023	0.612159	6.70201e-06	0.000645874
ENSG00000153094	BCL2L11	protein_coding	1.85221	-0.835475	0.560398	6.7052e-05	0.00389366
ENSG00000153234	NR4A2	protein_coding	7.76174	-1.49326	0.355209	2.63803e-16	7.46794e-13
ENSG00000115844	DLX2	protein_coding	6.16088	1.10976	2.1581	2.4826e-08	6.31724e-06
ENSG00000225205	AC093818.1	antisense	1.79689	0.704686	1.62979	0.00154117	0.0384999
ENSG00000013441	CLK1	protein_coding	14.6556	-0.635414	0.643756	1.08074e-11	7.41681e-09
ENSG00000279348	RP11-566E18.1	TEC	3.64075	-0.689016	0.620277	0.00167373	0.0404104
ENSG00000227432	AC053503.11	antisense	1.85019	-1.7086	0.305957	0.000109949	0.00564631
ENSG00000171951	SCG2	protein_coding	2.43677	0.643831	1.56247	0.00212909	0.0479299
ENSG00000187957	DNER	protein_coding	2.43933	0.685131	1.60785	1.03747e-05	0.000932367
ENSG00000144476	ACKR3	protein_coding	33.3465	0.658847	1.57882	5.14682e-09	1.88e-06
ENSG00000222022	AC112721.1	lincRNA	15.9795	-0.623764	0.648976	0.0022188	0.0489758
ENSG00000222032	AC112721.2	lincRNA	23.1812	-0.698922	0.616032	0.000199022	0.0086678
ENSG00000162804	SNED1	protein_coding	20.3426	-0.61173	0.654411	1.13591e-16	3.67498e-13
ENSG00000157017	GHRL	protein_coding	0.820451	-1.01754	0.493959	0.00193843	0.0446135
ENSG00000196639	HRH1	protein_coding	6.53356	-0.636942	0.643075	1.30412e-05	0.00111501
ENSG00000129810	SGOL1	protein_coding	0.86795	-0.799895	0.574391	0.00117445	0.0315889
ENSG00000224895	VPS26BP1	processed_pseudogene	0.575883	-2.98196	0.126573	0.000151532	0.00711034
ENSG00000270562	RP11-154H23.3	lincRNA	1.00356	-0.926131	0.526268	0.00214287	0.0480457
ENSG00000179097	HTR1F	protein_coding	2.46105	-0.697485	0.616646	0.00125706	0.0331417
ENSG00000174611	KY	protein_coding	1.40958	-0.691343	0.619277	0.000122171	0.00609431
ENSG00000168811	IL12A	protein_coding	1.74254	0.874671	1.83359	0.000147653	0.00703196
ENSG00000154310	TNIK	protein_coding	0.5747	0.682075	1.60445	0.00161537	0.0396351
ENSG00000073849	ST6GAL1	protein_coding	0.885423	0.730238	1.65891	0.000861085	0.0254211
ENSG00000185112	FAM43A	protein_coding	45.5809	0.912882	1.8828	1.24333e-07	2.40665e-05
ENSG00000227375	DLG1-AS1	antisense	1.63683	-0.943126	0.520105	0.000318716	0.0121925
ENSG00000234136	AC055764.1	antisense	5.37284	-0.874172	0.545567	0.0013408	0.0348222
ENSG00000249077	RP11-478C1.8	processed_pseudogene	0.772436	-2.47637	0.179696	0.000258229	0.010443
ENSG00000264931	MIR3138	miRNA	6.98796	2.68399	6.42632	8.40992e-05	0.00462024
ENSG00000109805	NCAPG	protein_coding	5.11823	-0.663042	0.631545	3.01446e-07	5.17186e-05
ENSG00000163394	CCKAR	protein_coding	7.99021	-0.942345	0.520386	0.000134433	0.00653324
ENSG00000145358	DDIT4L	protein_coding	0.75639	-1.99984	0.250027	2.29258e-10	1.0384e-07
ENSG00000138778	CENPE	protein_coding	2.71961	-0.666806	0.6299	7.22347e-08	1.60382e-05
ENSG00000155011	DKK2	protein_coding	2.74048	-0.6828	0.622955	5.52561e-05	0.00334595
ENSG00000249304	RP11-26P13.2	antisense	6.37162	0.985234	1.97963	0.0014059	0.0359896
ENSG00000145386	CCNA2	protein_coding	10.9013	-0.622846	0.649389	2.53607e-06	0.000289035
ENSG00000244021	RP11-50D9.1	processed_pseudogene	0.634847	3.00963	8.05357	0.000487649	0.0166573
ENSG00000164161	HHIP	protein_coding	0.980509	-0.803659	0.572895	2.4855e-06	0.000287189
ENSG00000164342	TLR3	protein_coding	0.67866	1.16893	2.24845	1.22065e-06	0.000159792
ENSG00000145506	NKD2	protein_coding	0.541814	-3.60975	0.0819136	3.23725e-15	6.10951e-12
ENSG00000035499	DEPDC1B	protein_coding	0.650222	-0.876247	0.544783	0.00114551	0.0310686
ENSG00000123219	CENPK	protein_coding	2.27516	-0.670183	0.628427	0.000148138	0.00703327
ENSG00000113368	LMNB1	protein_coding	5.28735	-0.607985	0.656112	4.02654e-06	0.000418298
ENSG00000112984	KIF20A	protein_coding	5.84987	-0.823386	0.565114	1.28813e-05	0.00110922
ENSG00000202111	VTRNA1-2	misc_RNA	6.0568	1.78017	3.43466	0.00148731	0.0375509
ENSG00000178776	C5orf46	protein_coding	9.34632	0.94572	1.92615	1.12665e-10	6.22323e-08
ENSG00000164611	PTTG1	protein_coding	11.3054	-0.650064	0.637252	7.05419e-07	0.000103069
ENSG00000214357	NEURL1B	protein_coding	0.622576	-1.0676	0.477111	5.24486e-06	0.000530269
ENSG00000253979	RP11-443C10.2	lincRNA	2.03091	1.67348	3.18984	0.000502332	0.0170763
ENSG00000078401	EDN1	protein_coding	11.7278	0.968908	1.95736	1.29996e-13	1.47201e-10
ENSG00000137393	RNF144B	protein_coding	2.09141	0.752446	1.68465	1.24232e-06	0.000161694
ENSG00000226786	RP1-167F1.2	antisense	0.940295	2.61668	6.13339	3.52706e-06	0.000373259
ENSG00000172201	ID4	protein_coding	15.9331	0.718235	1.64517	4.46204e-13	4.21049e-10
ENSG00000272468	RP1-86C11.7	lincRNA	0.529458	2.95551	7.75708	0.000617035	0.0197373
ENSG00000204287	HLA-DRA	protein_coding	1.64203	-2.91324	0.132748	0.00160772	0.0395332
ENSG00000227706	RP11-301G19.1	lincRNA	0.778301	1.46855	2.76744	0.00176689	0.0418836
ENSG00000112742	TTK	protein_coding	2.32227	-0.775924	0.584014	7.03291e-05	0.00404249
ENSG00000025039	RRAGD	protein_coding	0.530859	1.17637	2.26007	1.3918e-05	0.00117175
ENSG00000123500	COL10A1	protein_coding	2.96426	-0.868545	0.547699	7.34474e-09	2.44338e-06
ENSG00000227220	RP11-69I8.3	antisense	603.448	0.824706	1.77117	2.81911e-07	4.98785e-05
ENSG00000146477	SLC22A3	protein_coding	13.5233	0.660666	1.58081	7.45131e-08	1.63835e-05
ENSG00000105963	ADAP1	protein_coding	0.663202	0.851185	1.80398	0.000513731	0.017339
ENSG00000006747	SCIN	protein_coding	0.760324	1.1644	2.2414	7.84035e-07	0.000113821
ENSG00000011426	ANLN	protein_coding	12.991	-0.718318	0.607806	1.91513e-07	3.46976e-05
ENSG00000234500	GS1-124K5.10	unprocessed_pseudogene	5.10337	-0.788553	0.578925	0.0011361	0.0308879
ENSG00000189143	CLDN4	protein_coding	0.738925	-0.830933	0.562166	0.00136116	0.0351896
ENSG00000075213	SEMA3A	protein_coding	2.73228	-0.608873	0.655709	8.16407e-08	1.72796e-05
ENSG00000105825	TFPI2	protein_coding	13.0009	-0.629076	0.646591	2.98668e-10	1.32626e-07
ENSG00000237513	RP11-325F22.2	lincRNA	1.39909	-1.40735	0.377003	0.00158772	0.0392119
ENSG00000106538	RARRES2	protein_coding	6.71129	0.929295	1.90434	1.19844e-10	6.31188e-08
ENSG00000011201	KAL1	protein_coding	0.615864	0.770597	1.70598	0.00054088	0.0180598
ENSG00000279528	RP11-1148L6.8	TEC	10.0491	-0.797481	0.575353	0.000549675	0.0182529
ENSG00000231340	ACTG1P10	processed_pseudogene	1.7923	-0.956248	0.515396	0.00161926	0.0396415
ENSG00000089472	HEPH	protein_coding	0.519645	0.820823	1.76641	0.000548652	0.0182529
ENSG00000186871	ERCC6L	protein_coding	1.26552	-0.904157	0.534345	0.000299716	0.0115831
ENSG00000226958	RNA28S5	processed_pseudogene	5.5706	1.0959	2.13746	0.000164485	0.00758672
ENSG00000104689	TNFRSF10A	protein_coding	2.5949	0.591169	1.50647	0.000948519	0.0270884
ENSG00000224594	RPL29P19	processed_pseudogene	5.61487	1.19991	2.29726	1.54362e-05	0.00124407
ENSG00000181195	PENK	protein_coding	108.394	-0.672794	0.627291	1.23187e-08	3.53142e-06
ENSG00000254254	RP11-17A4.2	antisense	20.5658	-0.827942	0.563332	2.14747e-10	1.0132e-07
ENSG00000121005	CRISPLD1	protein_coding	3.408	0.696936	1.62106	0.000204471	0.00880351
ENSG00000254352	RP11-578O24.2	processed_pseudogene	2.16805	-1.54133	0.343569	0.00164638	0.0400488
ENSG00000164949	GEM	protein_coding	17.1802	-1.18496	0.439837	1.7025e-13	1.72947e-10
ENSG00000253851	RP11-318M2.3	antisense	37.5196	-0.616317	0.652334	9.5654e-08	1.93417e-05
ENSG00000248690	HAS2-AS1	antisense	15.9195	-0.833688	0.561093	1.08816e-14	1.76025e-11
ENSG00000184995	IFNE	protein_coding	5.8615	-0.616434	0.652281	0.000256975	0.0104109
ENSG00000123975	CKS2	protein_coding	45.2866	-0.619968	0.650686	6.12643e-08	1.41577e-05
ENSG00000169071	ROR2	protein_coding	0.992716	0.831021	1.77894	0.00016923	0.00769808
ENSG00000275318	RP11-526D8.11	unprocessed_pseudogene	2.36912	-0.995873	0.501432	0.00213488	0.0479401
ENSG00000223849	RP11-80I15.1	processed_pseudogene	6.76511	-1.17419	0.443134	6.06041e-05	0.00362137
ENSG00000119508	NR4A3	protein_coding	6.19702	-1.23992	0.423395	1.57522e-14	2.37827e-11
ENSG00000250068	RP11-576C12.1	unprocessed_pseudogene	0.676725	3.92023	15.1393	0.00208299	0.0471734
ENSG00000167103	PIP5KL1	protein_coding	2.06861	-0.930869	0.524542	1.48523e-05	0.00120993
ENSG00000227218	RP11-203J24.8	antisense	5.05971	-0.903609	0.534548	2.95608e-07	5.11763e-05
ENSG00000223551	TMSB4XP4	processed_pseudogene	17.9318	-1.1091	0.463584	8.69171e-09	2.6715e-06
ENSG00000186193	SAPCD2	protein_coding	2.28652	-0.585511	0.666413	0.000787663	0.0237843
ENSG00000231864	RP11-229P13.23	antisense	2.6824	-1.02155	0.492588	0.000704436	0.0219441
ENSG00000117984	CTSD	protein_coding	1569.31	0.591598	1.50692	5.7271e-19	3.24254e-15
ENSG00000167244	IGF2	protein_coding	2.12627	0.683536	1.60607	7.51126e-05	0.00424208
ENSG00000129965	INS-IGF2	protein_coding	0.934903	0.902632	1.86947	0.00211617	0.0477817
ENSG00000213931	HBE1	protein_coding	3.75347	1.18523	2.274	0.000163793	0.00757026
ENSG00000254894	NAV2-AS1	antisense	14.6194	-0.674242	0.626662	5.30199e-05	0.00324525
ENSG00000110042	DTX4	protein_coding	0.72314	0.723236	1.65088	0.00154585	0.0385561
ENSG00000279491	RP11-810P12.7	TEC	1.52493	1.01584	2.02208	0.000965098	0.0274235
ENSG00000278217	MALAT1	misc_RNA	1370.26	-0.738205	0.599485	1.84974e-06	0.000224016
ENSG00000131620	ANO1	protein_coding	4.22695	-0.774003	0.584793	2.25394e-10	1.0384e-07
ENSG00000172893	DHCR7	protein_coding	40.7445	0.652009	1.57135	1.94663e-11	1.25958e-08
ENSG00000178301	AQP11	protein_coding	1.65014	0.853726	1.80716	0.00101975	0.0286528
ENSG00000065328	MCM10	protein_coding	1.16149	-0.779066	0.582744	0.00102466	0.0287553
ENSG00000107968	MAP3K8	protein_coding	4.09242	0.603381	1.51927	0.000225106	0.00942326
ENSG00000170312	CDK1	protein_coding	5.24714	-0.601661	0.658995	1.43455e-05	0.00118139
ENSG00000156510	HKDC1	protein_coding	1.03729	0.680393	1.60258	0.00229443	0.0499621
ENSG00000138135	CH25H	protein_coding	2.63102	-1.41035	0.376221	7.94249e-09	2.49824e-06
ENSG00000138182	KIF20B	protein_coding	3.16379	-0.585443	0.666444	1.83477e-05	0.00141816
ENSG00000138160	KIF11	protein_coding	5.79039	-0.656233	0.634533	2.86101e-06	0.000316065
ENSG00000138180	CEP55	protein_coding	7.87395	-0.730622	0.602644	1.44282e-06	0.000181531
ENSG00000099194	SCD	protein_coding	149.343	0.937525	1.91524	1.1648e-10	6.28078e-08
ENSG00000120049	KCNIP2	protein_coding	1.34677	-0.858394	0.551566	0.00065254	0.0207187
ENSG00000269609	RPARP-AS1	processed_transcript	0.724381	-0.801502	0.573752	0.000369864	0.0136868
ENSG00000148773	MKI67	protein_coding	7.15281	-0.887704	0.540474	7.77241e-11	4.40054e-08
ENSG00000139044	B4GALNT3	protein_coding	1.05773	-0.658144	0.633693	0.000378486	0.0139602
ENSG00000121316	PLBD1	protein_coding	2.30775	0.701204	1.62586	0.000161591	0.00749909
ENSG00000133687	TMTC1	protein_coding	0.542097	0.961842	1.9478	9.2253e-06	0.000842441
ENSG00000257905	RP3-432I18.1	processed_pseudogene	0.573755	-4.57539	0.041944	0.00174582	0.0415749
ENSG00000135451	TROAP	protein_coding	2.6055	-0.613415	0.653648	7.92463e-05	0.00442042
ENSG00000185482	STAC3	protein_coding	2.43038	-0.879948	0.543387	0.00230107	0.0499874
ENSG00000155980	KIF5A	protein_coding	1.54792	-0.879899	0.543406	3.10715e-08	7.73272e-06
ENSG00000135407	AVIL	protein_coding	2.56042	-0.819212	0.566751	9.08899e-09	2.74451e-06
ENSG00000090382	LYZ	protein_coding	1.48113	-2.41111	0.188011	3.17727e-06	0.000344285
ENSG00000139289	PHLDA1	protein_coding	34.6865	-0.656669	0.634341	6.44201e-14	8.10512e-11
ENSG00000257453	RP11-290L1.3	antisense	80.3411	-0.609687	0.655339	9.77704e-09	2.91343e-06
ENSG00000017427	IGF1	protein_coding	1.92221	-0.593236	0.662854	0.000205476	0.00881329
ENSG00000257281	RP11-1K3.1	processed_pseudogene	0.578897	-1.84961	0.277467	0.000888871	0.0259077
ENSG00000257221	RP11-689B22.2	antisense	1.39081	-1.22344	0.428259	0.00152883	0.0383428
ENSG00000122966	CIT	protein_coding	2.19725	-0.763095	0.589231	9.88097e-08	1.9803e-05
ENSG00000226352	RP11-523H24.3	antisense	2.8819	-1.40555	0.377474	0.0010645	0.0295439
ENSG00000127863	TNFRSF19	protein_coding	17.0694	-0.622599	0.6495	1.77548e-12	1.43605e-09
ENSG00000139618	BRCA2	protein_coding	0.684684	-0.793557	0.57692	1.67493e-06	0.000207279
ENSG00000185950	IRS2	protein_coding	12.3122	0.689291	1.61249	1.05779e-15	2.17781e-12
ENSG00000207004	RNU6-301P	snRNA	7.18297	1.57871	2.98703	0.000822542	0.024543
ENSG00000126787	DLGAP5	protein_coding	5.09063	-0.779508	0.582565	1.3979e-05	0.00117253
ENSG00000258559	AC005519.4	sense_overlapping	3.03622	-0.884309	0.541747	0.000152333	0.00712784
ENSG00000119699	TGFB3	protein_coding	5.15888	-0.59458	0.662237	4.41157e-07	6.96981e-05
ENSG00000273259	SERPINA3	protein_coding	2.384	0.868708	1.82603	2.00015e-05	0.00149497
ENSG00000196136	SERPINA3	protein_coding	1.47331	0.871269	1.82927	1.75776e-05	0.00137731
ENSG00000100739	BDKRB1	protein_coding	50.2251	0.587105	1.50223	1.50098e-08	4.24908e-06
ENSG00000187951	ARHGAP11B	protein_coding	1.41832	-0.662122	0.631948	0.000151645	0.00711034
ENSG00000159251	ACTC1	protein_coding	1.85986	-0.644048	0.639915	0.000403068	0.0145819
ENSG00000104081	BMF	protein_coding	3.95227	-0.93988	0.521276	1.55146e-07	2.88e-05
ENSG00000156970	BUB1B	protein_coding	3.89288	-0.767608	0.587391	3.01682e-06	0.000328471
ENSG00000137812	CASC5	protein_coding	1.73699	-0.77404	0.584778	1.0577e-07	2.08294e-05
ENSG00000104147	OIP5	protein_coding	2.44334	-0.985987	0.50488	0.00010034	0.00530934
ENSG00000137804	NUSAP1	protein_coding	7.73531	-0.652559	0.636151	3.87109e-05	0.00253377
ENSG00000178718	RPP25	protein_coding	4.52584	0.592159	1.5075	1.58741e-05	0.00126585
ENSG00000271983	RP11-28H5.2	lincRNA	0.619065	2.43479	5.40685	0.00162088	0.0396415
ENSG00000252645	RNU7-111P	snRNA	17.3598	-1.30482	0.404772	0.0014951	0.0377055
ENSG00000198901	PRC1	protein_coding	11.0215	-0.623926	0.648903	6.76474e-06	0.000649157
ENSG00000258725	PRC1-AS1	antisense	4.65532	-0.795547	0.576125	2.45759e-05	0.00177052
ENSG00000251819	RNU6-322P	snRNA	2.22009	-3.2855	0.102557	0.00156634	0.0388105
ENSG00000005001	PRSS22	protein_coding	0.664181	-1.29187	0.40842	0.000774018	0.0235211
ENSG00000279662	RP11-609N14.4	TEC	0.84438	-0.776513	0.583776	0.00173011	0.0413311
ENSG00000166851	PLK1	protein_coding	4.92633	-0.692284	0.618873	1.32797e-06	0.000169912
ENSG00000103522	IL21R	protein_coding	1.34255	0.91937	1.89129	3.62889e-07	5.95532e-05
ENSG00000259954	IL21R-AS1	antisense	1.24064	1.01476	2.02057	2.84837e-05	0.00199712
ENSG00000260869	AC002310.13	protein_coding	6.16812	-1.05069	0.482738	0.00022653	0.00944792
ENSG00000171241	SHCBP1	protein_coding	5.48898	-0.794534	0.576529	6.08198e-07	9.12177e-05
ENSG00000279722	RP11-44F14.6	TEC	1.08091	-0.966552	0.511728	0.000472491	0.0162622
ENSG00000102996	MMP15	protein_coding	8.93967	0.65527	1.57491	1.58255e-08	4.4247e-06
ENSG00000166592	RRAD	protein_coding	23.0192	-0.591508	0.663649	0.00017197	0.00778322
ENSG00000208017	MIR140	miRNA	3.20002	3.19074	9.13079	0.000115883	0.00585806
ENSG00000172137	CALB2	protein_coding	41.2956	0.593158	1.50855	4.45773e-07	6.96981e-05
ENSG00000083454	P2RX5	protein_coding	2.66512	-0.588599	0.664989	8.71084e-05	0.0047308
ENSG00000004660	CAMKK1	protein_coding	8.31531	-0.612211	0.654194	4.80216e-07	7.39827e-05
ENSG00000129195	FAM64A	protein_coding	3.48393	-0.603902	0.657972	0.000725079	0.0224636
ENSG00000178999	AURKB	protein_coding	4.294	-0.593714	0.662635	0.00176095	0.0418033
ENSG00000277947	SNORD3D	snoRNA	0.660763	4.52243	22.982	0.001852	0.0431504
ENSG00000076382	SPAG5	protein_coding	5.45552	-0.592037	0.663406	2.91256e-05	0.00202333
ENSG00000266987	RP11-354P11.8	antisense	0.680322	-3.3395	0.0987895	0.00109945	0.0302911
ENSG00000273576	RP11-390P24.1	lincRNA	6.3857	-0.783841	0.580818	0.000504591	0.0170814
ENSG00000131747	TOP2A	protein_coding	14.3359	-0.666856	0.629878	1.82862e-08	4.93009e-06
ENSG00000131746	TNS4	protein_coding	1.50267	-1.09226	0.469025	2.08129e-06	0.000248078
ENSG00000173801	JUP	protein_coding	2.31511	-0.689083	0.620248	8.06237e-05	0.00447521
ENSG00000186185	KIF18B	protein_coding	2.64501	-0.776312	0.583857	4.4625e-07	6.96981e-05
ENSG00000188662	HILS1	unitary_pseudogene	2.19874	-0.897258	0.536906	0.00215479	0.0480785
ENSG00000136457	CHAD	protein_coding	2.89851	-1.0517	0.4824	2.53976e-06	0.000289035
ENSG00000005381	MPO	protein_coding	2.82508	-4.38826	0.0477533	7.94476e-05	0.00442076
ENSG00000068489	PRR11	protein_coding	7.31267	-0.640917	0.641305	4.55923e-06	0.000465103
ENSG00000136492	BRIP1	protein_coding	2.31258	-0.59797	0.660683	0.0001153	0.00585806
ENSG00000108932	SLC16A6	protein_coding	10.8427	-0.960437	0.513901	0.00018907	0.00829818
ENSG00000125398	SOX9	protein_coding	33.1182	-0.61449	0.653161	2.96026e-07	5.11763e-05
ENSG00000279339	CTD-2373H9.3	TEC	1.57332	-0.8975	0.536816	0.00162576	0.0397181
ENSG00000171246	NPTX1	protein_coding	1.92591	0.594688	1.51015	3.61287e-05	0.00239943
ENSG00000182612	TSPAN10	protein_coding	9.22785	0.618853	1.53565	1.11031e-08	3.22373e-06
ENSG00000264514	RP11-720L2.4	lincRNA	6.89983	-1.13757	0.454523	7.14014e-06	0.000679423
ENSG00000264433	RP11-720L2.3	lincRNA	3.76927	-0.95809	0.514738	0.00188248	0.0435915
ENSG00000158270	COLEC12	protein_coding	21.687	-0.969073	0.510834	1.54909e-13	1.67058e-10
ENSG00000101680	LAMA1	protein_coding	6.84332	0.590624	1.5059	4.93388e-07	7.54983e-05
ENSG00000267193	RP11-116O18.3	antisense	13.8751	-0.673461	0.627001	1.97168e-05	0.00148348
ENSG00000154839	SKA1	protein_coding	2.25119	-0.861354	0.550436	0.00040267	0.0145819
ENSG00000141682	PMAIP1	protein_coding	5.06788	-0.689927	0.619885	0.000119152	0.00598322
ENSG00000279981	RP11-196B3.2	TEC	0.765465	-1.22267	0.428489	0.000202072	0.00873343
ENSG00000125845	BMP2	protein_coding	1.41829	-1.02863	0.490175	5.12767e-05	0.00319029
ENSG00000199719	RN7SKP74	misc_RNA	1.70998	-2.28672	0.204941	0.000549202	0.0182529
ENSG00000178726	THBD	protein_coding	2.48496	-0.906716	0.533398	0.000209745	0.00891199
ENSG00000125968	ID1	protein_coding	85.7031	1.55743	2.94329	2.85389e-19	2.1544e-15
ENSG00000101057	MYBL2	protein_coding	6.79942	-0.633591	0.64457	7.86182e-06	0.000732702
ENSG00000101096	NFATC2	protein_coding	9.39365	-1.09312	0.468747	6.96214e-08	1.57671e-05
ENSG00000087589	CASS4	protein_coding	1.11965	-0.860596	0.550725	0.000172551	0.00778322
ENSG00000254620	RP5-907D15.3	lincRNA	1.96303	-1.36526	0.388165	0.00142698	0.0364339
ENSG00000196415	PRTN3	protein_coding	0.919099	-3.29184	0.102108	3.44647e-06	0.000367593
ENSG00000197561	ELANE	protein_coding	0.879778	-2.59907	0.165045	0.000274956	0.0109436
ENSG00000125730	C3	protein_coding	7.79009	0.888216	1.85089	9.64397e-14	1.14951e-10
ENSG00000130518	KIAA1683	protein_coding	0.94641	-0.855365	0.552726	1.71122e-06	0.000209482
ENSG00000266976	AC079466.1	lincRNA	0.846997	1.3554	2.55869	5.16838e-05	0.0032068
ENSG00000267528	AC011524.1	lincRNA	2.62622	1.41034	2.65801	0.000116148	0.00585838
ENSG00000161249	DMKN	protein_coding	0.843209	1.17036	2.25068	1.91955e-05	0.00145391
ENSG00000075702	WDR62	protein_coding	1.09529	-0.632071	0.645249	0.000168717	0.00769808
ENSG00000267640	CTD-2554C21.2	lincRNA	0.62292	1.48744	2.8039	0.000915626	0.0264813
ENSG00000187187	ZNF546	protein_coding	1.03952	-0.617069	0.651994	0.00120443	0.0322801
ENSG00000279108	CTC-490E21.11	TEC	2.05367	-0.803841	0.572822	0.000440597	0.0155416
ENSG00000186026	ZNF284	protein_coding	2.41765	-0.617137	0.651964	5.03933e-05	0.00314396
ENSG00000125740	FOSB	protein_coding	33.3934	-0.646061	0.639023	0.000172869	0.00778322
ENSG00000130751	NPAS1	protein_coding	11.6196	0.775144	1.71136	1.7511e-10	8.6211e-08
ENSG00000063127	SLC6A16	protein_coding	1.19607	-0.796766	0.575638	0.000239384	0.00985697
ENSG00000104894	CD37	protein_coding	3.69896	-0.772723	0.585312	6.07679e-09	2.18446e-06
ENSG00000130844	ZNF331	protein_coding	4.19559	-0.586464	0.665973	1.66799e-05	0.00132106
ENSG00000099953	MMP11	protein_coding	19.0127	-0.596554	0.661332	1.44696e-12	1.21368e-09
ENSG00000280178	AP000349.2	protein_coding	51.2377	-0.656359	0.634478	1.67296e-08	4.62042e-06
ENSG00000225783	MIAT	lincRNA	2.54218	-1.06902	0.476644	3.51592e-23	7.9625e-19
ENSG00000206028	CTA-373H7.7	lincRNA	2.03361	-1.53079	0.346087	2.26549e-12	1.76919e-09
ENSG00000277941	MIAT_exon5_1	misc_RNA	2.29752	-2.46392	0.181254	0.00136583	0.0352701
ENSG00000276057	TUG1_2	misc_RNA	67.0518	-0.624222	0.64877	0.00218507	0.0485149
ENSG00000221890	NPTXR	protein_coding	7.9686	0.621993	1.539	3.03859e-11	1.85986e-08
ENSG00000075218	GTSE1	protein_coding	3.21398	-0.785597	0.580112	2.47858e-05	0.00177635
ENSG00000130487	KLHDC7B	protein_coding	1.15074	0.998358	1.99772	0.00079124	0.0238605
ENSG00000154654	NCAM2	protein_coding	1.63937	0.68117	1.60344	7.68741e-05	0.00430933
ENSG00000213885	RPL13AP7	processed_pseudogene	1.44231	1.85684	3.62212	3.63878e-05	0.00240957
ENSG00000154721	JAM2	protein_coding	2.85675	0.589777	1.50501	4.43806e-06	0.000454791
ENSG00000279365	KB-176G8.1	TEC	3.42163	-0.861755	0.550283	3.66698e-06	0.000384473
ENSG00000223741	PSMD4P1	processed_pseudogene	3.59372	-0.926096	0.526281	0.000104398	0.00543519
ENSG00000270116	AP001429.1	sense_intronic	3.75091	-1.08456	0.471538	0.000475777	0.0163504
ENSG00000157557	ETS2	protein_coding	7.83503	-0.661607	0.632174	2.7404e-06	0.000307237
ENSG00000160182	TFF1	protein_coding	0.505829	5.64549	50.0567	2.51908e-05	0.00179154
ENSG00000210174	MT-TR	Mt_tRNA	421.084	-0.668836	0.629014	7.23834e-05	0.00412914

## Sheet: Week2-vs_Week1_DEG
Supplemental Table 3: Differentially expressed genes in the week 2 vs. week 1 comparison (|log2FoldChange|>0.585, adjusted p-value < 0.05).
GeneID	GeneName	BioType	baseMean.TPM	log2FoldChange	Foldchange	pval	padj
ENSG00000188290	HES4	protein_coding	1.51735	1.18501	2.27365	7.44104e-06	0.000208941
ENSG00000149527	PLCH2	protein_coding	0.910271	-0.675795	0.625987	7.62704e-06	0.000213104
ENSG00000142611	PRDM16	protein_coding	2.7298	-0.589876	0.6644	1.46813e-06	4.89827e-05
ENSG00000272235	RP11-22L13.1	lincRNA	0.529421	-0.916274	0.529876	0.000392785	0.00595935
ENSG00000130762	ARHGEF16	protein_coding	2.2044	0.681301	1.60358	0.00233205	0.0240513
ENSG00000142583	SLC2A5	protein_coding	0.60338	-0.791254	0.577841	1.28031e-05	0.000332233
ENSG00000276470	NPPA-AS1_1	misc_RNA	1.61413	1.97718	3.93723	0.000711469	0.00966434
ENSG00000173641	HSPB7	protein_coding	108.965	-1.06281	0.478699	2.00282e-27	1.9659e-24
ENSG00000117115	PADI2	protein_coding	1.59147	0.839371	1.78927	1.67685e-08	8.78342e-07
ENSG00000117643	MAN1C1	protein_coding	1.42816	0.820345	1.76583	4.45965e-10	3.18649e-08
ENSG00000158008	EXTL1	protein_coding	42.2524	0.775137	1.71135	6.85e-17	1.66286e-14
ENSG00000158014	SLC30A2	protein_coding	0.773333	0.606206	1.52225	0.00176267	0.0195452
ENSG00000252777	SCARNA24	snoRNA	0.816995	2.9541	7.74948	0.00381481	0.035095
ENSG00000142920	AZIN2	protein_coding	2.99602	0.924829	1.89846	3.71382e-13	4.93196e-11
ENSG00000092853	CLSPN	protein_coding	3.17483	-0.768794	0.586908	1.58031e-11	1.56478e-09
ENSG00000232335	RP11-435D7.3	antisense	2.45118	-1.20728	0.433084	1.64231e-06	5.41268e-05
ENSG00000171812	COL8A2	protein_coding	153.673	1.03849	2.05408	3.29034e-31	4.12682e-28
ENSG00000134690	CDCA8	protein_coding	6.78594	-0.703539	0.614064	6.11246e-09	3.51132e-07
ENSG00000224592	RP5-884C9.2	lincRNA	0.610791	1.40581	2.64966	0.00283697	0.0279674
ENSG00000228436	RP5-864K19.4	antisense	8.25153	0.615535	1.53213	1.43835e-05	0.00036609
ENSG00000226438	RP11-420K8.1	antisense	4.13808	0.789734	1.72876	0.00189771	0.0206372
ENSG00000237624	OXCT2P1	unprocessed_pseudogene	0.800113	-0.952885	0.516598	0.000117917	0.00219646
ENSG00000117016	RIMS3	protein_coding	0.512726	0.635222	1.55318	0.00137347	0.0160743
ENSG00000117399	CDC20	protein_coding	16.7158	-0.902224	0.535061	7.34267e-15	1.29506e-12
ENSG00000142945	KIF2C	protein_coding	8.46677	-0.702741	0.614404	3.53796e-13	4.77432e-11
ENSG00000225721	RP11-269F19.2	antisense	10.9955	-0.624719	0.648546	2.30918e-05	0.000544175
ENSG00000188396	TCTEX1D4	protein_coding	11.3821	0.586341	1.50143	0.000452349	0.00671416
ENSG00000085840	ORC1	protein_coding	1.40925	-0.779648	0.582509	8.52556e-07	3.02156e-05
ENSG00000174348	PODN	protein_coding	6.36105	0.826004	1.77277	3.83669e-08	1.85476e-06
ENSG00000232993	RP11-334A14.5	antisense	6.48018	0.988369	1.98394	1.27299e-07	5.45334e-06
ENSG00000184292	TACSTD2	protein_coding	0.768658	0.811856	1.75547	0.00372189	0.0343803
ENSG00000261737	RP4-612B15.3	antisense	1.20158	1.22271	2.33384	3.95051e-06	0.000118599
ENSG00000202385	Y_RNA	misc_RNA	0.957681	-2.21614	0.215217	0.00578758	0.0478609
ENSG00000224616	RTCA-AS1	antisense	1.77679	1.15452	2.2261	0.00216827	0.0227891
ENSG00000162692	VCAM1	protein_coding	56.2885	0.905748	1.87352	6.35698e-09	3.64251e-07
ENSG00000060718	COL11A1	protein_coding	191.884	0.845209	1.79652	3.25167e-20	1.22349e-17
ENSG00000116299	KIAA1324	protein_coding	0.565959	0.874955	1.83395	3.47744e-08	1.69561e-06
ENSG00000134222	PSRC1	protein_coding	4.37237	-0.645556	0.639247	4.77789e-10	3.3915e-08
ENSG00000273373	RP5-1074L1.4	antisense	1.3582	0.813382	1.75733	1.02754e-05	0.000274531
ENSG00000236066	RP11-389O22.1	lincRNA	1.02865	1.23592	2.35531	0.00207113	0.0220764
ENSG00000134198	TSPAN2	protein_coding	7.95662	1.01447	2.02016	2.53641e-16	5.78405e-14
ENSG00000265972	TXNIP	protein_coding	27.5622	-2.80375	0.143215	3.60017e-36	8.12773e-33
ENSG00000143387	CTSK	protein_coding	154.958	1.1065	2.15322	6.39277e-21	2.72308e-18
ENSG00000196407	THEM5	protein_coding	0.709725	-0.971103	0.510116	0.00399992	0.0362894
ENSG00000238279	BX470102.3	antisense	8.26088	0.681135	1.6034	0.000290434	0.0046574
ENSG00000196420	S100A5	protein_coding	0.559572	1.58805	3.00642	0.000599549	0.00841755
ENSG00000196154	S100A4	protein_coding	8.81593	0.663528	1.58395	1.80121e-05	0.000444417
ENSG00000231416	RP11-422P24.9	processed_pseudogene	5.14701	-0.987536	0.504339	5.2147e-05	0.00112014
ENSG00000183856	IQGAP3	protein_coding	7.25863	-0.78668	0.579677	7.1928e-16	1.48977e-13
ENSG00000223356	RP11-66D17.5	antisense	2.41086	0.917051	1.88825	0.00160968	0.0181974
ENSG00000198400	NTRK1	protein_coding	0.534084	1.11916	2.1722	4.50238e-06	0.000133218
ENSG00000272668	RP11-190A12.8	antisense	1.25892	0.932467	1.90854	0.00215418	0.0226726
ENSG00000162746	FCRLB	protein_coding	0.808731	-0.823217	0.56518	0.00135011	0.0158667
ENSG00000132196	HSD17B7	protein_coding	1.76633	0.693733	1.61746	9.91941e-08	4.37384e-06
ENSG00000143228	NUF2	protein_coding	3.23076	-0.884807	0.54156	2.55675e-12	2.90056e-10
ENSG00000206990	Y_RNA	misc_RNA	71.0957	0.708483	1.63409	0.000441527	0.00657117
ENSG00000206880	RNU6-1310P	snRNA	0.595752	-3.3154	0.100453	0.00186938	0.0204666
ENSG00000117586	TNFSF4	protein_coding	0.691279	0.901109	1.8675	8.03639e-07	2.86166e-05
ENSG00000073756	PTGS2	protein_coding	15.3675	-0.860779	0.550655	2.13836e-11	2.00314e-09
ENSG00000066279	ASPM	protein_coding	4.55786	-0.686091	0.621536	9.03497e-09	5.02398e-07
ENSG00000188783	PRELP	protein_coding	1.19915	0.783436	1.72122	0.000189469	0.00326026
ENSG00000162894	FAIM3	protein_coding	0.84043	-0.596684	0.661272	0.00608246	0.0496448
ENSG00000203706	SERTAD4-AS1	antisense	27.0331	0.778386	1.71521	2.72583e-10	2.05814e-08
ENSG00000082497	SERTAD4	protein_coding	21.6749	0.918265	1.88984	3.34608e-15	6.29509e-13
ENSG00000279333	RP11-75I2.3	TEC	10.5162	0.66775	1.58859	2.40874e-16	5.54895e-14
ENSG00000143473	KCNH1	protein_coding	9.72317	0.692253	1.6158	1.06519e-24	7.28722e-22
ENSG00000117650	NEK2	protein_coding	2.64969	-0.951911	0.516947	1.11812e-09	7.44621e-08
ENSG00000143476	DTL	protein_coding	2.79737	-0.758546	0.591092	2.70972e-07	1.08658e-05
ENSG00000162772	ATF3	protein_coding	7.99258	0.638139	1.55632	1.988e-05	0.000482593
ENSG00000238078	LINC01352	lincRNA	1.13252	-0.957944	0.51479	0.00132659	0.0156474
ENSG00000232679	RP11-400N13.3	lincRNA	1.62446	2.89166	7.42124	1.15897e-11	1.16807e-09
ENSG00000225265	TAF1A-AS1	antisense	1.21392	0.744775	1.67571	0.00102871	0.0128808
ENSG00000229930	RP11-504P24.5	unprocessed_pseudogene	1.74405	-1.85802	0.275856	0.000133538	0.00241373
ENSG00000143786	CNIH3	protein_coding	1.6774	1.02156	2.03012	1.93692e-10	1.52362e-08
ENSG00000233384	RP11-100E13.1	antisense	1.00143	1.76857	3.40715	0.000213775	0.00363417
ENSG00000143772	ITPKB	protein_coding	4.26897	0.694	1.61776	1.79504e-13	2.51707e-11
ENSG00000162913	C1orf145	protein_coding	0.519634	1.12304	2.17805	7.93648e-06	0.000220115
ENSG00000162946	DISC1	protein_coding	1.74821	0.608802	1.52499	3.27098e-10	2.41325e-08
ENSG00000143669	LYST	protein_coding	3.54707	0.6195	1.53634	2.75169e-08	1.37439e-06
ENSG00000180875	GREM2	protein_coding	34.7711	-1.04929	0.483207	1.76628e-44	5.69651e-41
ENSG00000174371	EXO1	protein_coding	1.78389	-0.905706	0.533771	3.37062e-12	3.71196e-10
ENSG00000230184	SMYD3-IT1	sense_intronic	2.3209	1.1298	2.18829	0.00213256	0.022508
ENSG00000231083	AC011747.6	lincRNA	1.36545	-1.25069	0.420247	0.00179476	0.0198037
ENSG00000143867	OSR1	protein_coding	2.25525	-1.47708	0.359214	2.81907e-19	9.49902e-17
ENSG00000084734	GCKR	protein_coding	0.655638	-0.65027	0.637161	0.00226706	0.0235858
ENSG00000273165	RP11-1057B6.1	lincRNA	0.616822	1.67404	3.19106	0.00466381	0.040684
ENSG00000223658	AC011242.6	processed_pseudogene	0.786827	-0.940545	0.521036	0.00291643	0.0285398
ENSG00000260101	RP11-568N6.1	lincRNA	0.811415	0.805112	1.74728	0.00120067	0.014528
ENSG00000266649	MIR3126	miRNA	0.985519	3.34025	10.1278	0.00367966	0.0340878
ENSG00000163235	TGFA	protein_coding	0.511551	-0.819128	0.566785	0.00316585	0.0304396
ENSG00000239322	ATP6V1B1-AS1	antisense	0.516505	-1.38825	0.382029	0.000216293	0.00366593
ENSG00000135636	DYSF	protein_coding	5.61195	0.599455	1.51514	8.30504e-11	7.02227e-09
ENSG00000168874	ATOH8	protein_coding	13.8961	-0.660123	0.632824	8.75751e-07	3.09404e-05
ENSG00000121152	NCAPH	protein_coding	4.05216	-0.963259	0.512897	1.21806e-09	8.08789e-08
ENSG00000272861	RP11-332H14.1	lincRNA	1.48263	1.21055	2.31426	0.00598085	0.0489748
ENSG00000214184	AC012487.2	antisense	3.2371	0.600101	1.51582	0.00332116	0.0315699
ENSG00000144063	MALL	protein_coding	1.15016	-0.781688	0.581686	0.00071974	0.00975907
ENSG00000169679	BUB1	protein_coding	4.88213	-0.651229	0.636738	1.6063e-07	6.75302e-06
ENSG00000169607	CKAP2L	protein_coding	5.34159	-0.830904	0.562177	2.99711e-12	3.36631e-10
ENSG00000279267	RP11-395L14.18	TEC	1.57883	0.759278	1.69264	0.000597073	0.00840008
ENSG00000279227	AC009303.2	TEC	1.06521	0.770414	1.70576	0.00423738	0.0378564
ENSG00000163064	EN1	protein_coding	2.4981	-0.694569	0.617894	0.000265162	0.00432848
ENSG00000230756	RHOQP3	processed_pseudogene	4.5277	0.599088	1.51476	0.000920262	0.0117911
ENSG00000183840	GPR39	protein_coding	7.73077	-1.09687	0.46753	1.35252e-24	8.98074e-22
ENSG00000150551	LYPD1	protein_coding	14.7186	-1.28485	0.410413	2.21651e-34	4.16999e-31
ENSG00000226806	AC011893.3	antisense	1.72722	-0.892092	0.538832	3.50998e-06	0.000106364
ENSG00000121989	ACVR2A	protein_coding	8.96746	0.678821	1.60083	1.41347e-14	2.39929e-12
ENSG00000223911	AC009480.3	antisense	4.25396	0.860231	1.81533	0.000162363	0.00285698
ENSG00000123610	TNFAIP6	protein_coding	5.05394	0.981739	1.97484	1.75547e-15	3.44623e-13
ENSG00000230918	AC008063.2	antisense	5.38877	0.61718	1.53387	0.000861144	0.0111924
ENSG00000231445	TIMM8AP1	processed_pseudogene	3.37696	1.05882	2.08323	0.000443784	0.0065957
ENSG00000115267	IFIH1	protein_coding	1.78538	0.618979	1.53579	4.40242e-07	1.66093e-05
ENSG00000115290	GRB14	protein_coding	1.36989	-0.770509	0.586211	3.05614e-06	9.37438e-05
ENSG00000153253	SCN3A	protein_coding	1.82558	-0.587242	0.665614	4.40688e-07	1.66093e-05
ENSG00000152253	SPC25	protein_coding	3.15744	-0.655654	0.634788	3.98573e-05	0.000882834
ENSG00000144354	CDCA7	protein_coding	1.0191	-0.848173	0.555488	1.47104e-06	4.89827e-05
ENSG00000128656	CHN1	protein_coding	5.18457	0.71664	1.64335	1.17137e-08	6.32654e-07
ENSG00000064989	CALCRL	protein_coding	0.626316	0.604138	1.52007	0.000495946	0.00727517
ENSG00000223466	AC064834.2	lincRNA	0.510543	-1.17408	0.443167	0.00511434	0.0437023
ENSG00000213104	NPM1P46	processed_pseudogene	0.628266	-1.11443	0.461875	0.00393969	0.0358909
ENSG00000138395	CDK15	protein_coding	4.97728	-0.705876	0.61307	4.13721e-19	1.37355e-16
ENSG00000115457	IGFBP2	protein_coding	113.141	0.64526	1.56402	2.57946e-10	1.96784e-08
ENSG00000231672	DIRC3	protein_coding	0.835432	0.672163	1.59346	0.000512863	0.00748441
ENSG00000175084	DES	protein_coding	1.26069	-0.631692	0.645419	0.000983243	0.0124148
ENSG00000163082	SGPP2	protein_coding	0.787377	-0.689607	0.620023	0.000163588	0.0028763
ENSG00000171951	SCG2	protein_coding	1.76959	1.1346	2.19558	1.32276e-08	7.04307e-07
ENSG00000123977	DAW1	protein_coding	0.908028	-0.830802	0.562216	0.000759669	0.0101541
ENSG00000123485	HJURP	protein_coding	6.81487	-0.913519	0.530888	1.09561e-14	1.88812e-12
ENSG00000144476	ACKR3	protein_coding	22.8146	1.42441	2.68405	2.61801e-31	3.47672e-28
ENSG00000162804	SNED1	protein_coding	16.2107	0.653791	1.5733	1.09914e-08	6.00826e-07
ENSG00000229996	AC093585.6	antisense	1.31208	1.19365	2.2873	0.0040559	0.0366264
ENSG00000225521	AC005237.4	antisense	3.157	0.92931	1.90437	0.000878335	0.011357
ENSG00000228989	AC133528.2	antisense	11.7759	0.697411	1.62159	8.3457e-07	2.96713e-05
ENSG00000235978	AC018816.3	antisense	2.36425	0.659024	1.57901	0.00085885	0.0111819
ENSG00000237697	LINC00312	lincRNA	3.38994	0.661508	1.58173	0.00100953	0.0126971
ENSG00000157017	GHRL	protein_coding	1.03056	-0.594525	0.662263	0.00545767	0.0458379
ENSG00000237485	SGOL1-AS1	antisense	1.06328	-0.877476	0.544319	0.00265779	0.0266322
ENSG00000077092	RARB	protein_coding	2.03897	-0.688463	0.620515	1.41475e-06	4.7742e-05
ENSG00000213872	AC092798.2	processed_pseudogene	1.38908	1.30702	2.47429	0.00256433	0.0259287
ENSG00000144645	OSBPL10	protein_coding	5.53504	0.733	1.66209	2.20138e-21	9.74479e-19
ENSG00000271324	RP11-10C24.2	lincRNA	1.97971	0.955682	1.9395	0.00472284	0.0410719
ENSG00000199594	RNU6-1301P	snRNA	0.535825	3.23536	9.41761	0.0040362	0.0365134
ENSG00000271993	RP11-285J16.1	antisense	0.519049	2.14864	4.43409	0.000103916	0.00197989
ENSG00000168334	XIRP1	protein_coding	0.88454	1.04128	2.05805	0.00130748	0.0154705
ENSG00000163808	KIF15	protein_coding	1.96086	-0.790124	0.578294	6.72787e-09	3.83557e-07
ENSG00000012223	LTF	protein_coding	1.28608	-1.54889	0.341774	3.11403e-12	3.4462e-10
ENSG00000163827	LRRC2	protein_coding	2.58218	-1.10358	0.46536	1.89684e-12	2.18485e-10
ENSG00000276925	RP11-708J19.3	processed_pseudogene	0.711772	2.24752	4.74865	0.00350402	0.0329405
ENSG00000274420	uc_338	misc_RNA	9.84722	0.895054	1.85968	0.000565967	0.00811087
ENSG00000164045	CDC25A	protein_coding	1.82845	-0.590936	0.663912	1.02708e-05	0.000274531
ENSG00000212452	SNORD69	snoRNA	19.6328	-0.815584	0.568179	0.000942177	0.0120239
ENSG00000244564	RP11-14D22.1	lincRNA	1.01916	1.63383	3.10336	3.52984e-05	0.000794513
ENSG00000172986	GXYLT2	protein_coding	27.9185	0.625888	1.54316	2.77191e-11	2.55423e-09
ENSG00000179799	OR7E22P	unprocessed_pseudogene	1.06404	-1.42967	0.371216	5.50983e-05	0.00117571
ENSG00000239445	ST3GAL6-AS1	antisense	1.0457	1.04801	2.06767	0.000433177	0.00646787
ENSG00000273488	RP11-114I8.4	lincRNA	2.30241	-0.881877	0.542661	0.00173495	0.0193423
ENSG00000154175	ABI3BP	protein_coding	59.5027	0.644015	1.56267	3.92602e-08	1.88182e-06
ENSG00000200361	Y_RNA	misc_RNA	22.4022	-0.712876	0.610103	0.000382847	0.00585183
ENSG00000154928	EPHB1	protein_coding	1.94902	-0.770869	0.586064	8.50184e-12	8.76427e-10
ENSG00000174611	KY	protein_coding	1.99399	-0.805552	0.572143	1.79524e-05	0.000443429
ENSG00000066405	CLDN18	protein_coding	1.2345	0.601268	1.51705	0.00403454	0.0365134
ENSG00000196549	MME	protein_coding	30.6379	1.27626	2.4221	2.27048e-31	3.20365e-28
ENSG00000240666	MME-AS1	antisense	22.7823	1.26442	2.40231	2.99915e-17	7.78262e-15
ENSG00000180044	C3orf80	protein_coding	2.07162	1.27951	2.42756	1.45733e-12	1.75004e-10
ENSG00000200882	RNU6-681P	snRNA	0.535658	-3.3154	0.100453	0.00186938	0.0204666
ENSG00000238942	SNORD2	snoRNA	22.6396	-0.717831	0.608011	0.00516585	0.043976
ENSG00000172061	LRRC15	protein_coding	31.3483	0.736241	1.66583	1.79327e-11	1.72276e-09
ENSG00000189058	APOD	protein_coding	0.627883	1.37777	2.59867	1.37903e-06	4.67463e-05
ENSG00000174004	NRROS	protein_coding	2.0495	0.739721	1.66985	2.76673e-07	1.09774e-05
ENSG00000159674	SPON2	protein_coding	6.71228	0.615983	1.5326	1.43874e-06	4.84068e-05
ENSG00000013810	TACC3	protein_coding	7.80666	-0.718461	0.607745	9.3995e-13	1.16954e-10
ENSG00000253917	AC226119.5	processed_transcript	4.71469	-0.628432	0.646879	0.0035509	0.033193
ENSG00000271977	AC226119.4	transcribed_unprocessed_pseudogene	4.97149	-0.749636	0.594754	0.00470735	0.0409904
ENSG00000184985	SORCS2	protein_coding	6.75711	0.640508	1.55888	4.38849e-08	2.09018e-06
ENSG00000248138	RP11-446J8.1	antisense	7.20551	-0.607699	0.656242	0.000520257	0.00757763
ENSG00000109805	NCAPG	protein_coding	6.67608	-0.657396	0.634022	7.23747e-11	6.16578e-09
ENSG00000109610	SOD3	protein_coding	2.78425	0.591544	1.50686	0.000135124	0.00243667
ENSG00000163394	CCKAR	protein_coding	14.069	-1.34855	0.392687	2.85041e-16	6.37137e-14
ENSG00000250906	RP11-632F7.3	antisense	18.2797	0.592209	1.50755	9.8849e-08	4.37384e-06
ENSG00000222954	AC110611.1	miRNA	1.59138	4.12226	17.415	3.06693e-05	0.0007008
ENSG00000245067	IGFBP7-AS1	antisense	273.08	0.637168	1.55527	6.65804e-19	2.14731e-16
ENSG00000145242	EPHA5	protein_coding	5.88784	-0.682871	0.622925	1.75399e-09	1.13461e-07
ENSG00000250846	EPHA5-AS1	lincRNA	6.46471	-0.688939	0.62031	7.41772e-06	0.000208941
ENSG00000248479	RP11-807H7.2	lincRNA	3.51213	-0.851191	0.554327	0.00082033	0.0107611
ENSG00000118785	SPP1	protein_coding	4.49963	1.19277	2.28592	7.17959e-11	6.13964e-09
ENSG00000145358	DDIT4L	protein_coding	1.03444	-0.86662	0.54843	0.00477631	0.0413934
ENSG00000138778	CENPE	protein_coding	3.62513	-0.71683	0.608433	3.10693e-16	6.87667e-14
ENSG00000173376	NDNF	protein_coding	9.37959	-0.782232	0.581466	8.7801e-12	9.00998e-10
ENSG00000142731	PLK4	protein_coding	2.43649	-0.761681	0.589809	6.79922e-06	0.000192838
ENSG00000250241	RP11-9G1.3	lincRNA	0.99056	0.792042	1.73152	0.000306187	0.00486567
ENSG00000196782	MAML3	protein_coding	1.75715	0.658858	1.57883	1.12064e-08	6.09629e-07
ENSG00000248890	HHIP-AS1	antisense	6.45889	-0.755745	0.59224	2.15372e-09	1.36197e-07
ENSG00000164161	HHIP	protein_coding	1.51954	-1.10797	0.463948	1.12437e-13	1.61681e-11
ENSG00000151623	NR3C2	protein_coding	0.885158	0.722361	1.64988	5.97108e-05	0.00125282
ENSG00000121211	MND1	protein_coding	1.28238	-0.780577	0.582134	0.00224917	0.0234754
ENSG00000061918	GUCY1B3	protein_coding	1.60432	0.726607	1.65474	8.45603e-05	0.00168345
ENSG00000250604	RP11-597D13.8	antisense	3.35575	0.983261	1.97693	0.000108829	0.00205945
ENSG00000052795	FNIP2	protein_coding	10.0201	0.643748	1.56238	1.04305e-20	4.20496e-18
ENSG00000052802	MSMO1	protein_coding	78.6733	0.968288	1.95652	2.18854e-45	8.23475e-42
ENSG00000109511	ANXA10	protein_coding	0.696881	-0.852839	0.553694	0.000648042	0.00895127
ENSG00000164104	HMGB2	protein_coding	22.2151	-0.732493	0.601863	7.28678e-14	1.08945e-11
ENSG00000164344	KLKB1	protein_coding	0.516645	0.912138	1.88183	0.000190304	0.00326792
ENSG00000071539	TRIP13	protein_coding	6.66257	-0.590192	0.664255	2.23823e-08	1.14064e-06
ENSG00000145536	ADAMTS16	protein_coding	1.11579	1.62852	3.09195	1.28224e-19	4.58829e-17
ENSG00000250056	LINC01018	lincRNA	1.49507	-0.902536	0.534946	2.06327e-07	8.48458e-06
ENSG00000266415	MIR4636	miRNA	1.14138	2.77327	6.83655	0.00529899	0.0449399
ENSG00000250337	LINC01021	lincRNA	2.34219	1.5095	2.84711	1.2041e-22	6.04082e-20
ENSG00000164188	RANBP3L	protein_coding	0.703342	1.83331	3.56353	1.84848e-12	2.1511e-10
ENSG00000261604	CTD-2636A23.2	antisense	9.70181	0.855968	1.80997	2.42857e-18	7.4091e-16
ENSG00000112972	HMGCS1	protein_coding	34.0366	0.760427	1.69399	6.25879e-31	7.06492e-28
ENSG00000134363	FST	protein_coding	40.9552	0.851385	1.80423	5.85949e-26	4.40946e-23
ENSG00000164283	ESM1	protein_coding	10.3259	-0.723798	0.605501	6.28897e-10	4.38209e-08
ENSG00000035499	DEPDC1B	protein_coding	0.841737	-0.707959	0.612185	0.000563824	0.00809163
ENSG00000134057	CCNB1	protein_coding	27.6283	-0.617665	0.651725	3.09008e-12	3.43654e-10
ENSG00000249014	HMGN2P4	processed_pseudogene	1.44388	-1.22413	0.428055	0.00144626	0.0167012
ENSG00000175471	MCTP1	protein_coding	0.535699	0.970141	1.95903	8.48266e-10	5.78563e-08
ENSG00000238000	RP11-274E7.2	processed_pseudogene	6.77982	-0.645285	0.639366	9.06266e-06	0.000245912
ENSG00000113368	LMNB1	protein_coding	7.40398	-0.826719	0.56381	8.01489e-16	1.64495e-13
ENSG00000112984	KIF20A	protein_coding	8.52241	-0.896601	0.537151	2.08687e-14	3.38944e-12
ENSG00000158402	CDC25C	protein_coding	1.47002	-0.760169	0.590427	2.59784e-07	1.05105e-05
ENSG00000276545	PCDHGB9P	unprocessed_pseudogene	0.684657	0.878877	1.83894	0.000157571	0.00278568
ENSG00000169252	ADRB2	protein_coding	1.61825	-0.600576	0.659491	0.0014961	0.0171976
ENSG00000164611	PTTG1	protein_coding	14.4221	-0.615291	0.652798	1.1781e-08	6.34769e-07
ENSG00000072571	HMMR	protein_coding	4.41937	-0.606432	0.656819	1.49447e-06	4.96163e-05
ENSG00000134516	DOCK2	protein_coding	1.09679	-0.616225	0.652376	3.17499e-08	1.56163e-06
ENSG00000204767	FAM196B	protein_coding	3.29432	-0.791579	0.577711	0.0051583	0.0439448
ENSG00000214357	NEURL1B	protein_coding	0.807499	-0.661603	0.632175	9.69441e-06	0.000260859
ENSG00000113739	STC2	protein_coding	584.345	-0.863859	0.549481	3.39502e-23	1.96528e-20
ENSG00000273549	Metazoa_SRP	misc_RNA	0.527045	2.77998	6.86843	0.00281821	0.0278563
ENSG00000245317	CTC-241N9.1	lincRNA	0.770328	0.785453	1.72363	0.003419	0.0323366
ENSG00000260841	CTC-205M6.5	sense_overlapping	2.99317	-0.595415	0.661854	7.59881e-06	0.000212842
ENSG00000164379	FOXQ1	protein_coding	6.81339	-1.03992	0.486355	4.03298e-07	1.5328e-05
ENSG00000263426	RN7SL471P	misc_RNA	6.26695	-0.692478	0.61879	0.000862882	0.0112021
ENSG00000214922	HLA-F-AS1	processed_transcript	0.919949	0.658483	1.57842	3.75396e-05	0.000836618
ENSG00000239257	RPL23AP1	transcribed_processed_pseudogene	1.12378	1.19924	2.29619	0.00244932	0.024953
ENSG00000137310	TCF19	protein_coding	7.7202	-0.680194	0.624081	6.54006e-10	4.52909e-08
ENSG00000213654	GPSM3	protein_coding	1.42199	-0.692258	0.618884	0.00195219	0.0211278
ENSG00000223865	HLA-DPB1	protein_coding	0.928013	-0.679796	0.624253	0.00152871	0.0174834
ENSG00000274694	MIR6873	miRNA	4.06937	-1.51617	0.349614	0.00530234	0.0449514
ENSG00000237649	KIFC1	protein_coding	8.13867	-0.731779	0.602161	3.48487e-11	3.17235e-09
ENSG00000096433	ITPR3	protein_coding	115.895	0.59933	1.51501	2.43569e-20	9.32e-18
ENSG00000146197	SCUBE3	protein_coding	206.034	-0.713398	0.609882	4.93227e-15	8.90807e-13
ENSG00000112759	SLC29A1	protein_coding	14.8052	0.64767	1.56664	2.71438e-17	7.12556e-15
ENSG00000244694	PTCHD4	protein_coding	0.68379	0.754657	1.68723	0.000117302	0.00218861
ENSG00000230204	FTH1P5	processed_pseudogene	1.45521	1.04888	2.06892	0.00162986	0.0183677
ENSG00000112742	TTK	protein_coding	3.17003	-0.713806	0.60971	1.8675e-06	6.02297e-05
ENSG00000057657	PRDM1	protein_coding	2.9884	-0.93292	0.523797	4.60709e-11	4.03138e-09
ENSG00000230943	RP11-367G18.1	lincRNA	0.574305	1.55103	2.93026	0.00181084	0.0199519
ENSG00000123500	COL10A1	protein_coding	2.08146	1.25488	2.38648	1.03565e-07	4.53995e-06
ENSG00000227945	RP11-103C16.2	antisense	13.0854	0.622603	1.53965	1.53177e-06	5.07802e-05
ENSG00000146410	MTFR2	protein_coding	1.2552	-0.665658	0.630401	0.00159799	0.0181106
ENSG00000270983	RP11-137J7.3	processed_pseudogene	0.916728	-1.8951	0.268855	0.00171257	0.0191496
ENSG00000220494	YAP1P1	processed_pseudogene	2.44276	0.788455	1.72722	6.69052e-05	0.00138077
ENSG00000221469	AL133260.1	miRNA	1.27241	-3.21071	0.108014	0.00403703	0.0365134
ENSG00000233682	RP11-13P5.2	antisense	7.05807	0.871369	1.8294	1.50032e-07	6.35483e-06
ENSG00000146477	SLC22A3	protein_coding	10.7864	0.690333	1.61366	3.69654e-10	2.67883e-08
ENSG00000213071	LPAL2	transcribed_unprocessed_pseudogene	0.520117	0.990722	1.98718	6.13085e-05	0.00127835
ENSG00000279810	RP3-495K2.4	TEC	0.564656	1.30429	2.46962	0.00455747	0.0400348
ENSG00000229720	RP3-495K2.2	lincRNA	2.16495	1.04624	2.06514	1.56418e-06	5.17028e-05
ENSG00000226445	XXyac-YX65C7_A.2	antisense	18.0482	0.652691	1.5721	2.55225e-06	7.98057e-05
ENSG00000186340	THBS2	protein_coding	877.375	0.789895	1.72895	5.22746e-18	1.55283e-15
ENSG00000223855	FLJ44511	lincRNA	0.593476	1.07323	2.10415	5.67049e-05	0.0012043
ENSG00000277102	MIR6836	miRNA	1.70215	3.47429	11.1139	0.000789955	0.0104378
ENSG00000106003	LFNG	protein_coding	26.9473	0.604781	1.52075	2.27397e-05	0.000537428
ENSG00000230825	AC005532.5	processed_transcript	0.955576	0.727796	1.65611	0.00612175	0.0498573
ENSG00000272801	RP1-170O19.23	processed_transcript	8.60182	-0.616648	0.652185	0.00351442	0.0330039
ENSG00000273014	LINC00997	lincRNA	2.64485	-0.863304	0.549692	0.0021599	0.0227116
ENSG00000011426	ANLN	protein_coding	17.311	-0.714586	0.60938	4.39518e-15	8.00206e-13
ENSG00000106624	AEBP1	protein_coding	258.177	0.631325	1.54899	6.71136e-10	4.61938e-08
ENSG00000264652	MIR4649	miRNA	31.258	0.825452	1.77209	0.00121787	0.0146638
ENSG00000214754	AC004870.5	processed_pseudogene	0.597844	-1.24698	0.421328	0.00260313	0.0262008
ENSG00000004799	PDK4	protein_coding	1.06763	-1.81321	0.284558	6.50038e-15	1.15553e-12
ENSG00000105880	DLX5	protein_coding	6.1975	-0.630417	0.645989	4.2477e-05	0.000936486
ENSG00000085514	PILRA	protein_coding	1.10021	0.67119	1.59239	0.00168995	0.0189436
ENSG00000161040	FBXL13	protein_coding	1.18859	0.664282	1.58478	2.05166e-05	0.000494853
ENSG00000128606	LRRC17	protein_coding	19.1833	1.07548	2.10743	2.24297e-20	8.73058e-18
ENSG00000091137	SLC26A4	protein_coding	0.730719	0.840311	1.79044	2.91937e-06	9.00379e-05
ENSG00000002745	WNT16	protein_coding	0.685862	-0.765935	0.588072	0.00251164	0.0254858
ENSG00000221866	PLXNA4	protein_coding	6.30273	-0.585778	0.66629	7.3493e-14	1.09156e-11
ENSG00000181072	CHRM2	protein_coding	0.654637	-1.19477	0.436856	2.66202e-08	1.33551e-06
ENSG00000105894	PTN	protein_coding	26.3561	-0.745908	0.596292	5.41813e-21	2.3523e-18
ENSG00000106538	RARRES2	protein_coding	4.32651	1.79786	3.47704	1.21123e-18	3.74586e-16
ENSG00000226179	LINC00685	antisense	2.08758	1.15977	2.23423	0.00027744	0.00448502
ENSG00000101825	MXRA5	protein_coding	11.3866	2.93752	7.66095	8.15957e-42	2.30263e-38
ENSG00000235385	GS1-600G8.5	lincRNA	0.68797	1.87273	3.66225	5.52672e-06	0.000159554
ENSG00000229563	LINC01204	lincRNA	0.87754	-0.792473	0.577354	3.26686e-05	0.000741232
ENSG00000130988	RGN	protein_coding	0.925288	-0.704922	0.613476	0.00210422	0.0223434
ENSG00000131080	EDA2R	protein_coding	1.59755	0.823548	1.76975	6.41693e-08	2.96255e-06
ENSG00000090889	KIF4A	protein_coding	5.46005	-0.724823	0.605071	2.44006e-10	1.8801e-08
ENSG00000186871	ERCC6L	protein_coding	1.703	-0.716576	0.60854	0.000166799	0.0029191
ENSG00000158164	TMSB15A	protein_coding	1.03191	-1.0946	0.468267	0.00416564	0.0373931
ENSG00000133169	BEX1	protein_coding	90.8279	-2.00723	0.24875	6.44373e-50	3.63684e-46
ENSG00000276354	RP3-327A19.7	unprocessed_pseudogene	2.81478	-1.52172	0.348271	0.0015054	0.0172624
ENSG00000226532	RP5-1052M9.1	processed_pseudogene	0.618613	3.24162	9.45855	0.00396369	0.0360533
ENSG00000230916	RP11-10B2.1	processed_pseudogene	1.43232	1.98291	3.95291	1.27051e-05	0.000330449
ENSG00000171388	APLN	protein_coding	1.14847	-0.617703	0.651708	0.00107656	0.0133687
ENSG00000235703	LINC00894	antisense	1.74949	0.622822	1.53988	0.000173153	0.00301395
ENSG00000102287	GABRE	protein_coding	3.90338	-0.881452	0.542821	1.58003e-13	2.24344e-11
ENSG00000264120	AF274855.1	miRNA	5.46794	-1.11295	0.462348	0.00325536	0.0310995
ENSG00000147394	ZNF185	protein_coding	8.89115	-0.817379	0.567472	4.63182e-26	3.60579e-23
ENSG00000254556	AF131215.4	sense_intronic	0.509688	0.902393	1.86916	0.0051303	0.0437889
ENSG00000154319	FAM167A	protein_coding	5.09726	-0.718562	0.607703	3.34218e-07	1.29867e-05
ENSG00000184661	CDCA2	protein_coding	4.84561	-0.927878	0.525631	4.73193e-11	4.12464e-09
ENSG00000171320	ESCO2	protein_coding	0.78169	-0.687982	0.620721	8.50889e-06	0.000233694
ENSG00000168078	PBK	protein_coding	7.65919	-0.808994	0.57078	7.74907e-15	1.35615e-12
ENSG00000280064	RP11-205M5.3	TEC	2.44361	0.681132	1.6034	7.62355e-05	0.00154497
ENSG00000254981	RP11-350N15.3	antisense	5.77597	0.685197	1.60792	0.0036455	0.0338871
ENSG00000147536	GINS4	protein_coding	2.83138	-0.607621	0.656278	3.01588e-10	2.25452e-08
ENSG00000253133	RP11-360L9.4	antisense	1.17786	-1.15723	0.448372	0.00215589	0.02268
ENSG00000253330	RP11-697N18.3	processed_pseudogene	0.828783	-0.869103	0.547487	0.00399732	0.0362894
ENSG00000279881	RP11-513O13.1	TEC	0.684342	-0.642055	0.640799	0.00421591	0.0377678
ENSG00000181195	PENK	protein_coding	305.223	-2.22185	0.214366	8.84485e-84	1.99681e-79
ENSG00000254254	RP11-17A4.2	antisense	55.217	-2.13479	0.227701	9.32724e-71	1.05286e-66
ENSG00000278888	AC090154.1	protein_coding	8.92568	0.933957	1.91051	0.000150159	0.0026735
ENSG00000253658	RP11-600K15.1	lincRNA	0.89535	-0.742481	0.59771	0.00543437	0.0456932
ENSG00000121039	RDH10	protein_coding	14.9327	0.664129	1.58461	2.27836e-22	1.11818e-19
ENSG00000254300	LINC01111	lincRNA	1.80621	-1.15716	0.448395	3.90799e-08	1.87716e-06
ENSG00000251867	RP11-48B3.5	antisense	1.6994	0.874159	1.83294	0.000706079	0.00961741
ENSG00000076641	PAG1	protein_coding	1.64801	1.03792	2.05327	9.49519e-18	2.64646e-15
ENSG00000164949	GEM	protein_coding	14.4553	0.589569	1.5048	0.00242297	0.0247644
ENSG00000253878	RP11-347C18.3	sense_intronic	2.38009	0.902528	1.86934	0.000343436	0.00535826
ENSG00000136999	NOV	protein_coding	1.45243	1.012	2.01671	1.11724e-06	3.84493e-05
ENSG00000155792	DEPTOR	protein_coding	9.49842	0.803359	1.74516	7.9834e-07	2.84729e-05
ENSG00000254343	RP11-760H22.2	lincRNA	4.49879	0.811668	1.75524	0.000360288	0.00557496
ENSG00000187955	COL14A1	protein_coding	13.7345	1.20324	2.30255	1.02203e-20	4.19516e-18
ENSG00000255325	RP11-96B2.1	lincRNA	0.812328	-1.35076	0.392086	0.000496619	0.00727559
ENSG00000278374	U4	snRNA	0.86396	-2.89391	0.134539	0.00407951	0.0367807
ENSG00000173334	TRIB1	protein_coding	13.9064	0.733603	1.66279	2.87686e-06	8.88483e-05
ENSG00000224722	PRNCR1	processed_pseudogene	0.642384	-0.893082	0.538463	0.00580099	0.0479543
ENSG00000253307	RP11-10J21.4	antisense	1.28923	-1.16468	0.446064	0.00242566	0.0247759
ENSG00000198576	ARC	protein_coding	1.38908	1.71752	3.28871	3.27552e-05	0.000741471
ENSG00000160886	LY6K	protein_coding	3.77908	-1.10164	0.465987	1.91483e-17	5.20833e-15
ENSG00000253741	CTD-2292P10.4	antisense	1.20719	-0.905138	0.533981	1.02055e-09	6.87759e-08
ENSG00000180921	FAM83H	protein_coding	0.718277	-0.732176	0.601995	9.8286e-06	0.000263528
ENSG00000147872	PLIN2	protein_coding	46.125	-0.816924	0.567651	1.37279e-23	8.37623e-21
ENSG00000147883	CDKN2B	protein_coding	57.1999	0.703229	1.62815	3.33059e-10	2.44128e-08
ENSG00000234840	LINC01239	lincRNA	1.26654	0.692248	1.6158	0.000359464	0.00556602
ENSG00000263448	AL133410.1	miRNA	1.3148	3.11191	8.64525	0.00232948	0.0240358
ENSG00000278175	RP11-104G3.8	unprocessed_pseudogene	2.19013	-1.27826	0.412292	0.000631035	0.00876871
ENSG00000165072	MAMDC2	protein_coding	16.7171	1.36498	2.57573	3.08382e-32	4.97288e-29
ENSG00000204706	MAMDC2-AS1	antisense	1.11816	0.707897	1.63342	1.54408e-09	1.00749e-07
ENSG00000268364	SMC5-AS1	antisense	3.3054	0.846013	1.79753	1.95645e-08	1.01538e-06
ENSG00000197506	SLC28A3	protein_coding	0.563084	0.60851	1.52468	0.00129325	0.0153423
ENSG00000213694	S1PR3	protein_coding	3.86179	-0.7675	0.587435	4.79809e-10	3.3915e-08
ENSG00000169071	ROR2	protein_coding	0.707348	1.22484	2.3373	1.80125e-08	9.4132e-07
ENSG00000106809	OGN	protein_coding	0.556996	2.21501	4.64285	1.22854e-10	9.97682e-09
ENSG00000127083	OMD	protein_coding	0.598565	1.82103	3.53332	8.34903e-10	5.71175e-08
ENSG00000106819	ASPN	protein_coding	6.90395	1.17898	2.26417	7.92587e-17	1.90356e-14
ENSG00000106823	ECM2	protein_coding	11.7183	0.665954	1.58662	2.69193e-14	4.27979e-12
ENSG00000157303	SUSD3	protein_coding	3.04636	-0.776143	0.583926	2.39189e-05	0.000561908
ENSG00000178919	FOXE1	protein_coding	2.87431	-0.745977	0.596264	7.469e-09	4.20499e-07
ENSG00000224001	RP11-270F18.2	processed_pseudogene	0.541972	2.54073	5.81884	2.10419e-05	0.000505902
ENSG00000119514	GALNT12	protein_coding	0.798437	1.12492	2.1809	1.25692e-05	0.00032767
ENSG00000204291	COL15A1	protein_coding	9.2147	2.42651	5.37593	3.39863e-27	3.0691e-24
ENSG00000119508	NR4A3	protein_coding	4.72233	1.02831	2.03963	8.80898e-09	4.92256e-07
ENSG00000095203	EPB41L4B	protein_coding	2.18133	-0.672243	0.62753	4.58868e-07	1.72083e-05
ENSG00000095397	DFNB31	protein_coding	0.985205	0.642634	1.56118	0.00131254	0.0155141
ENSG00000207991	MIR601	miRNA	1.00235	-3.69931	0.0769835	0.000322055	0.00508085
ENSG00000227218	RP11-203J24.8	antisense	3.98193	0.896974	1.86216	0.000571665	0.00815638
ENSG00000167106	FAM102A	protein_coding	29.9332	0.619257	1.53608	1.79327e-14	2.93369e-12
ENSG00000227619	RP11-492E3.2	antisense	1.2032	-0.863734	0.549528	0.00141048	0.0164224
ENSG00000130720	FIBCD1	protein_coding	2.50384	0.659635	1.57968	1.19544e-08	6.42576e-07
ENSG00000265181	MIR4674	miRNA	0.930855	-3.69931	0.0769833	0.000321822	0.00508073
ENSG00000213212	NCLP1	processed_pseudogene	1.36434	0.620323	1.53722	0.000331096	0.00520169
ENSG00000107317	PTGDS	protein_coding	115.89	0.972872	1.96274	6.20027e-23	3.3328e-20
ENSG00000214402	LCNL1	protein_coding	5.49979	0.852921	1.80615	5.40918e-11	4.69683e-09
ENSG00000198569	SLC34A3	protein_coding	1.11474	0.723728	1.65144	0.000456316	0.0067597
ENSG00000255142	AP006621.6	lincRNA	6.95426	0.706881	1.63227	0.00212031	0.0224494
ENSG00000167244	IGF2	protein_coding	2.78902	-0.720958	0.606694	2.2317e-08	1.14064e-06
ENSG00000129965	INS-IGF2	protein_coding	1.47022	-1.11477	0.461764	1.22071e-08	6.54601e-07
ENSG00000173432	SAA1	protein_coding	1.72928	0.833394	1.78187	0.00151702	0.0173761
ENSG00000255496	RP11-587D21.4	sense_overlapping	1.45004	-1.7686	0.293494	7.41077e-05	0.00150862
ENSG00000187479	C11orf96	protein_coding	11.8746	0.636721	1.55479	9.60731e-12	9.77003e-10
ENSG00000255092	RP11-58K22.4	antisense	2.59448	0.950512	1.93256	0.00240311	0.0246089
ENSG00000189057	FAM111B	protein_coding	1.90289	-0.95304	0.516543	1.43982e-07	6.11005e-06
ENSG00000011347	SYT7	protein_coding	5.69643	0.732463	1.66147	4.46018e-10	3.18649e-08
ENSG00000134824	FADS2	protein_coding	38.5485	0.767597	1.70243	2.47493e-17	6.57341e-15
ENSG00000149485	FADS1	protein_coding	25.6684	0.625585	1.54284	8.08705e-23	4.24589e-20
ENSG00000167994	RAB3IL1	protein_coding	9.50816	0.586618	1.50172	1.73849e-11	1.69174e-09
ENSG00000238861	AP003064.1	miRNA	0.701825	3.41751	10.6849	0.00205499	0.021977
ENSG00000126500	FLRT1	protein_coding	0.727703	-0.693862	0.618197	0.0010394	0.0130003
ENSG00000237410	AP001092.4	antisense	9.09912	-0.945008	0.519427	1.77925e-10	1.42441e-08
ENSG00000146670	CDCA5	protein_coding	4.79986	-0.768031	0.587218	9.3981e-14	1.37774e-11
ENSG00000278144	NEAT1_1	misc_RNA	601.286	0.639329	1.5576	3.94709e-09	2.33883e-07
ENSG00000260233	SSSCA1-AS1	processed_transcript	0.915362	0.780797	1.71808	0.000600819	0.00843014
ENSG00000173227	SYT12	protein_coding	3.90676	1.03714	2.05215	7.48363e-13	9.4916e-11
ENSG00000260877	RP11-211G23.2	lincRNA	1.60868	-1.03391	0.488383	0.00445362	0.0394449
ENSG00000254902	ANO1-AS1	antisense	4.7845	0.9953	1.99349	2.28165e-07	9.33163e-06
ENSG00000172893	DHCR7	protein_coding	33.7818	0.606181	1.52222	6.97846e-13	8.90089e-11
ENSG00000256148	RP11-809N8.5	processed_pseudogene	14.4703	0.705803	1.63105	0.00269778	0.026985
ENSG00000175567	UCP2	protein_coding	0.77196	-0.616114	0.652426	0.00562462	0.046822
ENSG00000158555	GDPD5	protein_coding	6.39111	0.608581	1.52476	1.21023e-10	9.89935e-09
ENSG00000254810	RP11-672A2.4	lincRNA	8.87729	1.1966	2.29198	1.08222e-12	1.32066e-10
ENSG00000236304	AP001189.4	antisense	17.8038	1.07272	2.10339	6.045e-18	1.74964e-15
ENSG00000137507	LRRC32	protein_coding	141.785	0.845477	1.79686	1.49175e-25	1.05243e-22
ENSG00000165490	DDIAS	protein_coding	1.59992	-0.593992	0.662507	5.64237e-05	0.00119945
ENSG00000150687	PRSS23	protein_coding	101.752	0.666388	1.58709	8.8618e-17	2.10594e-14
ENSG00000270578	RP11-712B9.5	processed_pseudogene	0.591118	-1.70067	0.307643	0.00191865	0.0208348
ENSG00000137752	CASP1	protein_coding	0.792922	0.85688	1.81112	2.93061e-05	0.00067169
ENSG00000185742	C11orf87	protein_coding	2.78037	-0.76786	0.587288	6.45935e-12	6.75121e-10
ENSG00000110245	APOC3	protein_coding	0.636483	-2.4017	0.189241	3.64722e-08	1.77074e-06
ENSG00000250699	AP000892.4	antisense	1.44696	0.945774	1.92622	0.00421742	0.0377678
ENSG00000154134	ROBO3	protein_coding	0.833185	-0.637268	0.642929	0.000542678	0.00783345
ENSG00000264299	RP11-680F20.12	antisense	2.91048	0.625152	1.54237	0.00335084	0.0317985
ENSG00000183715	OPCML	protein_coding	0.933227	0.855527	1.80942	1.39599e-10	1.12156e-08
ENSG00000067064	IDI1	protein_coding	32.9247	0.64732	1.56626	1.06731e-26	8.92429e-24
ENSG00000065328	MCM10	protein_coding	1.71396	-0.872628	0.546151	2.93187e-09	1.8184e-07
ENSG00000229751	RP11-142M10.2	antisense	0.524533	1.93231	3.81666	0.000257958	0.00425395
ENSG00000077943	ITGA8	protein_coding	3.79375	-1.15931	0.447727	3.96047e-27	3.43891e-24
ENSG00000120594	PLXDC2	protein_coding	12.0493	0.982715	1.97618	4.01438e-46	1.81257e-42
ENSG00000177283	FZD8	protein_coding	15.9452	0.98108	1.97394	6.06398e-30	6.51906e-27
ENSG00000264780	MIR4683	miRNA	16.3142	0.97757	1.96915	0.000536476	0.00777873
ENSG00000237840	FAM21FP	transcribed_unprocessed_pseudogene	1.06142	0.622118	1.53913	0.000964094	0.012214
ENSG00000122952	ZWINT	protein_coding	11.8176	-0.632728	0.644956	1.79169e-14	2.93369e-12
ENSG00000170312	CDK1	protein_coding	6.7417	-0.6287	0.646759	8.87113e-11	7.44515e-09
ENSG00000122877	EGR2	protein_coding	17.8473	1.48222	2.79377	2.46857e-07	1.00415e-05
ENSG00000107731	UNC5B	protein_coding	126.354	0.67673	1.59851	3.59426e-14	5.52e-12
ENSG00000237512	UNC5B-AS1	antisense	7.05329	0.770607	1.70599	0.000876816	0.0113438
ENSG00000177791	MYOZ1	protein_coding	1.00493	1.37343	2.59086	1.32213e-06	4.50882e-05
ENSG00000122861	PLAU	protein_coding	147.685	0.586939	1.50206	6.41797e-15	1.14994e-12
ENSG00000222047	C10orf55	protein_coding	36.1299	0.586105	1.50119	3.53159e-12	3.85166e-10
ENSG00000237280	RP11-96C23.9	sense_intronic	0.781076	1.25374	2.38459	0.0055011	0.0461169
ENSG00000138160	KIF11	protein_coding	7.7094	-0.686225	0.621478	9.40187e-11	7.86135e-09
ENSG00000138180	CEP55	protein_coding	10.0675	-0.614792	0.653024	2.4931e-08	1.26198e-06
ENSG00000138207	RBP4	protein_coding	0.909432	-1.25446	0.419151	4.45584e-06	0.000132014
ENSG00000099194	SCD	protein_coding	114.352	0.931188	1.90685	8.36195e-23	4.29044e-20
ENSG00000235823	LINC00263	lincRNA	1.25221	0.7572	1.69021	0.000649345	0.00896064
ENSG00000203497	PDCD4-AS1	antisense	2.47592	0.737969	1.66783	0.00385783	0.0353898
ENSG00000197142	ACSL5	protein_coding	0.614389	-0.782116	0.581513	4.65369e-05	0.00101118
ENSG00000148773	MKI67	protein_coding	9.86489	-0.762878	0.58932	1.57502e-11	1.56478e-09
ENSG00000151640	DPYSL4	protein_coding	2.56677	-0.637097	0.643006	0.000269	0.00436635
ENSG00000139044	B4GALNT3	protein_coding	0.719902	1.38995	2.6207	3.25459e-17	8.34949e-15
ENSG00000118971	CCND2	protein_coding	2.77805	0.792282	1.73181	1.52898e-07	6.452e-06
ENSG00000111247	RAD51AP1	protein_coding	3.27526	-0.78162	0.581713	3.03367e-08	1.49538e-06
ENSG00000175899	A2M	protein_coding	2.68864	-0.968046	0.511198	2.51566e-14	4.05669e-12
ENSG00000272917	RP11-705C15.5	processed_transcript	9.98762	0.625852	1.54312	2.18055e-06	6.9238e-05
ENSG00000255958	RP11-656E20.5	antisense	2.29585	0.942539	1.92191	0.00358671	0.033474
ENSG00000182993	C12orf60	protein_coding	1.85601	0.833871	1.78246	3.02658e-10	2.25505e-08
ENSG00000111341	MGP	protein_coding	11.3602	1.00838	2.01165	3.08501e-15	5.8527e-13
ENSG00000256663	RP11-424C20.2	processed_pseudogene	1.90486	-0.874203	0.545555	5.115e-06	0.000149387
ENSG00000111728	ST8SIA1	protein_coding	0.909817	0.723788	1.65151	3.40623e-10	2.48864e-08
ENSG00000123095	BHLHE41	protein_coding	8.70847	1.28051	2.42924	7.05047e-33	1.2244e-29
ENSG00000256894	RP11-283G6.3	antisense	2.24297	0.834191	1.78286	6.25332e-05	0.00130235
ENSG00000087494	PTHLH	protein_coding	2.87528	0.995722	1.99408	2.74525e-10	2.06589e-08
ENSG00000257042	RP11-993B23.3	antisense	1.45219	1.7539	3.3727	6.32229e-08	2.92484e-06
ENSG00000139132	FGD4	protein_coding	4.89234	-0.761138	0.590031	2.17395e-12	2.49133e-10
ENSG00000247774	PCED1B-AS1	processed_transcript	0.51421	0.780859	1.71815	0.00159218	0.0180719
ENSG00000135451	TROAP	protein_coding	3.41136	-0.680228	0.624067	6.16667e-08	2.87049e-06
ENSG00000261586	RP11-923I11.6	lincRNA	0.605231	-0.829514	0.562719	0.00508971	0.0435201
ENSG00000161835	GRASP	protein_coding	2.74107	0.761046	1.69472	1.57279e-07	6.62449e-06
ENSG00000205426	KRT81	protein_coding	7.29406	-1.88202	0.271304	1.56685e-19	5.44202e-17
ENSG00000265039	AC107016.1	miRNA	118.096	0.712612	1.63877	4.24921e-07	1.60957e-05
ENSG00000123405	NFE2	protein_coding	0.908984	-0.801717	0.573666	0.000700274	0.00955827
ENSG00000221365	MIR1228	miRNA	11.6392	-1.12724	0.457789	0.000236888	0.00394977
ENSG00000258052	AC025263.3	protein_coding	1.09549	1.26527	2.40373	0.000566209	0.00811087
ENSG00000127329	PTPRB	protein_coding	0.554012	0.772735	1.70851	3.79501e-06	0.000114387
ENSG00000083782	EPYC	protein_coding	0.828734	3.29137	9.79041	1.62697e-21	7.58656e-19
ENSG00000136048	DRAM1	protein_coding	80.4791	0.597453	1.51304	5.09112e-19	1.66576e-16
ENSG00000257202	RP11-512N21.3	antisense	16.0793	0.589987	1.50523	3.03119e-06	9.32317e-05
ENSG00000017427	IGF1	protein_coding	1.19521	1.95515	3.87756	1.2592e-26	1.01527e-23
ENSG00000174600	CMKLR1	protein_coding	55.6999	0.720131	1.64733	6.5434e-17	1.62334e-14
ENSG00000212138	RNA5SP372	rRNA	0.547643	-3.3154	0.100453	0.00186938	0.0204666
ENSG00000122966	CIT	protein_coding	2.845	-0.613205	0.653743	2.05269e-09	1.30539e-07
ENSG00000202538	RNU4-2	snRNA	12.8017	-1.48844	0.356398	0.0011577	0.0141656
ENSG00000200795	RNU4-1	snRNA	5.15634	-2.07202	0.237826	0.000100039	0.00192538
ENSG00000269980	RP11-282O18.7	antisense	1.80966	-1.27702	0.412648	0.000375708	0.00577006
ENSG00000270028	RP11-380L11.4	antisense	2.80178	-0.613408	0.653651	0.00452281	0.0398334
ENSG00000256955	RP11-417L19.2	lincRNA	0.569116	1.69456	3.23679	0.00015376	0.00273114
ENSG00000165480	SKA3	protein_coding	2.7247	-0.615071	0.652898	1.04434e-06	3.6161e-05
ENSG00000205861	C1QTNF9B-AS1	antisense	2.45149	0.830169	1.77789	2.52052e-05	0.000587844
ENSG00000205863	C1QTNF9B	protein_coding	1.31337	0.818606	1.7637	0.00016425	0.00288569
ENSG00000122035	RASL11A	protein_coding	3.49603	-0.776976	0.583589	7.43023e-08	3.37515e-06
ENSG00000073910	FRY	protein_coding	2.653	1.00796	2.01107	1.65437e-14	2.7666e-12
ENSG00000275226	LINC00547	lincRNA	0.692003	-1.02368	0.491862	0.000166234	0.00291148
ENSG00000150907	FOXO1	protein_coding	1.79083	0.627961	1.54538	2.42529e-07	9.88328e-06
ENSG00000102760	RGCC	protein_coding	13.3178	0.649488	1.56861	1.34768e-05	0.000346491
ENSG00000274001	RP11-5G9.5	sense_intronic	0.66236	2.0801	4.22837	0.000321769	0.00508073
ENSG00000180332	KCTD4	protein_coding	5.3212	0.661002	1.58118	0.000123625	0.00226908
ENSG00000275559	DLEU2_6	misc_RNA	4.07559	-1.13211	0.456247	0.00236419	0.0243494
ENSG00000102554	KLF5	protein_coding	7.42766	0.628472	1.54593	8.85827e-09	4.93788e-07
ENSG00000228808	HMGB3P4	processed_pseudogene	0.588809	1.46726	2.76496	0.00447358	0.0395933
ENSG00000276012	RP11-397O8.7	antisense	28.9584	0.751135	1.68312	2.63694e-10	1.9977e-08
ENSG00000221650	MIR1267	miRNA	0.581884	-3.07698	0.118505	0.00457331	0.0401271
ENSG00000233613	DCUN1D2-AS	antisense	4.51478	-0.62046	0.650463	0.0059053	0.0485853
ENSG00000222489	SNORA79	snoRNA	2.74157	1.22074	2.33066	0.00599064	0.0490308
ENSG00000129467	ADCY4	protein_coding	11.1447	-1.16625	0.445577	1.99899e-60	1.50431e-56
ENSG00000258973	RP11-934B9.3	protein_coding	11.9094	-0.873293	0.545899	3.56588e-11	3.23307e-09
ENSG00000129465	RIPK3	protein_coding	6.92154	-0.832023	0.561741	3.89845e-20	1.44281e-17
ENSG00000258744	RP11-80A15.1	antisense	1.35918	1.01806	2.0252	0.000535042	0.00776293
ENSG00000239043	SNORD127	snoRNA	1.53835	2.33284	5.03796	0.00404641	0.03657
ENSG00000100479	POLE2	protein_coding	2.04135	-0.60936	0.655488	0.000258755	0.00425776
ENSG00000258843	RP11-286O18.1	antisense	2.61	0.818136	1.76313	0.00393857	0.0358909
ENSG00000125384	PTGER2	protein_coding	3.10776	-1.03295	0.488711	2.67261e-14	4.2792e-12
ENSG00000126787	DLGAP5	protein_coding	7.11083	-0.807188	0.571495	6.39015e-12	6.70996e-10
ENSG00000200742	Y_RNA	misc_RNA	1.79741	2.00867	4.02412	0.00559131	0.0466825
ENSG00000027075	PRKCH	protein_coding	0.608755	-0.839154	0.558971	2.89517e-08	1.43651e-06
ENSG00000258989	RP11-47I22.4	protein_coding	1.85305	-0.787078	0.579517	0.00137898	0.0161103
ENSG00000232774	FLJ22447	lincRNA	2.14727	-0.795284	0.57623	1.18049e-05	0.000310076
ENSG00000259116	RP11-973N13.4	antisense	3.66672	0.604547	1.5205	0.00246335	0.0250846
ENSG00000258520	RP11-363J20.2	lincRNA	1.1941	1.68912	3.2246	1.18119e-05	0.000310076
ENSG00000100626	GALNT16	protein_coding	1.82155	1.50689	2.84197	9.15532e-17	2.15303e-14
ENSG00000258571	PTTG4P	processed_pseudogene	0.519696	-2.04892	0.241664	0.0036939	0.0341776
ENSG00000259079	RP1-261D10.1	processed_pseudogene	0.849661	2.03107	4.08706	0.000989448	0.0124722
ENSG00000100767	PAPLN	protein_coding	5.22988	0.649906	1.56907	2.74214e-08	1.37265e-06
ENSG00000258944	RP4-647C14.3	antisense	6.13868	0.610294	1.52657	0.00480055	0.0415876
ENSG00000183379	SYNDIG1L	protein_coding	0.736166	0.672608	1.59395	0.00119785	0.01452
ENSG00000265649	MIR4709	miRNA	451.995	0.632919	1.5507	6.57224e-13	8.43039e-11
ENSG00000258769	RAP1AP	processed_pseudogene	0.812211	1.75146	3.36699	0.000748455	0.0100638
ENSG00000119630	PGF	protein_coding	1.4243	-0.813972	0.568814	2.17699e-10	1.70497e-08
ENSG00000205579	DYNLL1P1	processed_pseudogene	2.04032	1.31651	2.49064	0.000784235	0.0103817
ENSG00000170054	SERPINA9	protein_coding	0.600067	-0.912785	0.531159	0.000122927	0.00226732
ENSG00000272474	SNORD113-5	snoRNA	0.731414	3.23536	9.41762	0.00403619	0.0365134
ENSG00000207743	MIR495	miRNA	3.862	1.40646	2.65087	0.00326311	0.0311493
ENSG00000207993	MIR134	miRNA	11.8969	1.04881	2.06882	0.000616681	0.00859681
ENSG00000166428	PLD4	protein_coding	1.51623	0.776637	1.71313	2.95465e-08	1.45961e-06
ENSG00000185567	AHNAK2	protein_coding	12.0367	0.678686	1.60068	1.40857e-24	9.08569e-22
ENSG00000184916	JAG2	protein_coding	0.702626	0.874495	1.83337	7.16059e-10	4.9136e-08
ENSG00000213145	CRIP1	protein_coding	25.7894	0.602126	1.51795	9.76546e-06	0.000262458
ENSG00000257341	CRIP1	protein_coding	45.2698	0.601259	1.51704	5.51918e-06	0.00015954
ENSG00000207063	SNORD116-1	snoRNA	3.03462	-1.73194	0.301048	0.00124598	0.0149069
ENSG00000222123	RNA5SP390	rRNA	9.60119	1.34661	2.54313	1.26206e-06	4.31049e-05
ENSG00000156970	BUB1B	protein_coding	5.1083	-0.661664	0.632149	3.70214e-10	2.67883e-08
ENSG00000137812	CASC5	protein_coding	2.2366	-0.591801	0.663514	1.96495e-07	8.12465e-06
ENSG00000104147	OIP5	protein_coding	3.11662	-0.609307	0.655511	0.00302078	0.0293472
ENSG00000137804	NUSAP1	protein_coding	10.6365	-0.757978	0.591324	1.02475e-09	6.88533e-08
ENSG00000259715	CTD-3110H11.1	lincRNA	1.28203	1.13191	2.19148	0.000928512	0.0118631
ENSG00000259684	RP11-120K9.2	antisense	3.73326	0.844016	1.79504	0.000489256	0.00720399
ENSG00000128849	CGNL1	protein_coding	3.08756	0.62777	1.54517	1.3514e-10	1.09352e-08
ENSG00000157456	CCNB2	protein_coding	9.75351	-0.660487	0.632665	3.59978e-10	2.62157e-08
ENSG00000259735	RP11-356M20.3	sense_intronic	0.793348	-1.76113	0.295017	0.00217821	0.0228539
ENSG00000265317	AC103740.1	miRNA	0.883588	3.18425	9.08984	0.00420909	0.0377231
ENSG00000166803	KIAA0101	protein_coding	4.30084	-0.683233	0.622768	6.66002e-09	3.8065e-07
ENSG00000103742	IGDCC4	protein_coding	0.764044	0.66311	1.58349	1.72762e-05	0.000430019
ENSG00000260773	RP11-352G18.2	antisense	2.84706	0.834993	1.78385	0.000313853	0.00496535
ENSG00000167178	ISLR2	protein_coding	1.91865	1.37533	2.59428	4.61841e-23	2.54305e-20
ENSG00000259722	RP11-94P14.1	processed_pseudogene	0.834079	2.06235	4.17665	0.00126745	0.0151236
ENSG00000156218	ADAMTSL3	protein_coding	0.519075	1.18918	2.28023	2.09974e-06	6.68601e-05
ENSG00000157766	ACAN	protein_coding	8.93886	-0.987756	0.504262	4.26202e-17	1.08112e-14
ENSG00000197299	BLM	protein_coding	0.989355	-0.72787	0.603795	2.51841e-06	7.88947e-05
ENSG00000198901	PRC1	protein_coding	14.3218	-0.626949	0.647545	2.58407e-10	1.96784e-08
ENSG00000253954	HMGN1P38	processed_pseudogene	2.87567	-0.853966	0.553262	0.00417497	0.0374619
ENSG00000140450	ARRDC4	protein_coding	7.76918	-1.09363	0.468581	1.00527e-16	2.33969e-14
ENSG00000254744	CTD-3076O17.1	antisense	0.904559	1.08098	2.11548	0.00560482	0.0467434
ENSG00000184254	ALDH1A3	protein_coding	36.1011	-0.651255	0.636726	7.90646e-13	9.91646e-11
ENSG00000242173	ARHGDIG	protein_coding	1.07814	0.704327	1.62938	0.000128009	0.00233571
ENSG00000265386	RN7SL219P	misc_RNA	0.702281	2.33107	5.03178	0.000394115	0.0059715
ENSG00000200059	Y_RNA	misc_RNA	9.65738	1.23301	2.35056	0.000869692	0.011284
ENSG00000162062	C16orf59	protein_coding	2.19014	-0.627181	0.64744	1.60886e-05	0.000404473
ENSG00000265864	AC092117.2	miRNA	54.2189	0.755267	1.68794	0.00036662	0.00566518
ENSG00000007038	PRSS21	protein_coding	1.88477	-0.61726	0.651908	0.000468825	0.00692683
ENSG00000262959	LA16c-321D4.1	processed_pseudogene	1.07248	1.0696	2.09885	0.00461237	0.0403444
ENSG00000131650	KREMEN2	protein_coding	0.501771	-1.06135	0.479183	8.78349e-05	0.00173791
ENSG00000261216	RP11-166B2.5	antisense	1.47478	1.07362	2.10471	0.00518775	0.0441291
ENSG00000254852	NPIPA2	protein_coding	6.48017	0.685268	1.608	0.00527394	0.0447779
ENSG00000103316	CRYM	protein_coding	0.73152	1.12298	2.17797	8.70671e-11	7.33443e-09
ENSG00000276548	CTD-2547E10.5	unprocessed_pseudogene	0.823699	3.74971	13.4516	0.000872086	0.0113057
ENSG00000259782	CTD-2270L9.2	sense_intronic	0.69585	1.03834	2.05386	0.00611391	0.0498115
ENSG00000166851	PLK1	protein_coding	6.86247	-0.780672	0.582096	3.4466e-14	5.32949e-12
ENSG00000261266	CTD-2196E14.5	antisense	4.14259	-0.865265	0.548946	1.5433e-05	0.000390164
ENSG00000260335	RP11-345J4.6	unprocessed_pseudogene	0.517153	3.33204	10.0704	0.00302103	0.0293472
ENSG00000171241	SHCBP1	protein_coding	7.70108	-0.775185	0.584314	6.49621e-10	4.51256e-08
ENSG00000091651	ORC6	protein_coding	3.72918	-0.606125	0.656959	1.86636e-09	1.19363e-07
ENSG00000260086	RP11-42I10.1	lincRNA	1.008	1.00864	2.01202	7.43979e-06	0.000208941
ENSG00000102935	ZNF423	protein_coding	1.96182	-0.632207	0.645189	1.83358e-06	5.9561e-05
ENSG00000261270	RP11-325K4.3	sense_intronic	9.11868	-0.593663	0.662658	0.00172841	0.019298
ENSG00000205336	GPR56	protein_coding	1.72897	-0.622158	0.649699	4.99066e-07	1.85922e-05
ENSG00000181938	GINS3	protein_coding	1.45203	-0.630756	0.645838	1.82196e-05	0.000448555
ENSG00000276131	RP11-481J2.3	antisense	1.70972	-0.939097	0.521559	0.00110638	0.0136714
ENSG00000261705	RP11-61A14.2	lincRNA	6.74408	0.627995	1.54542	0.000310479	0.00492232
ENSG00000159713	TPPP3	protein_coding	1.1393	1.34743	2.54459	6.09361e-12	6.42847e-10
ENSG00000181019	NQO1	protein_coding	286.948	-0.654094	0.635475	1.53888e-12	1.82851e-10
ENSG00000103043	VAC14	protein_coding	44.9769	0.679262	1.60132	2.57886e-27	2.42585e-24
ENSG00000279412	RP11-394B2.5	TEC	5.68425	0.733928	1.66316	4.0241e-11	3.61944e-09
ENSG00000260156	RP11-394B2.6	antisense	1.21288	1.05269	2.07439	0.0026241	0.0263648
ENSG00000214353	VAC14-AS1	antisense	2.12967	0.833351	1.78182	9.16522e-14	1.35238e-11
ENSG00000279122	RP11-394B2.3	TEC	0.631121	0.952176	1.93479	0.00315436	0.0303712
ENSG00000172137	CALB2	protein_coding	29.6577	1.17313	2.25501	2.81143e-29	2.88504e-26
ENSG00000166816	LDHD	protein_coding	1.93531	0.74302	1.67368	1.34613e-06	4.57683e-05
ENSG00000240338	RP11-331F4.4	transcribed_unprocessed_pseudogene	1.20351	0.596114	1.51164	0.00424554	0.0379097
ENSG00000140945	CDH13	protein_coding	13.9255	0.982781	1.97627	4.58137e-31	5.44363e-28
ENSG00000103154	NECAB2	protein_coding	0.785874	-0.888098	0.540326	8.70492e-06	0.000238209
ENSG00000103196	CRISPLD2	protein_coding	16.6532	-0.68116	0.623664	5.31565e-12	5.66066e-10
ENSG00000131153	GINS2	protein_coding	1.73651	-0.713269	0.609936	1.09977e-07	4.77467e-06
ENSG00000185669	SNAI3	protein_coding	1.50917	0.658873	1.57885	0.00129726	0.0153818
ENSG00000259813	RP5-1142A6.5	antisense	10.9562	0.735387	1.66484	0.000425239	0.00637041
ENSG00000277491	RP11-676J12.9	lincRNA	3.82257	-0.685328	0.621864	0.00363607	0.0338507
ENSG00000236838	AC090617.1	antisense	1.59015	0.988638	1.98431	0.00383225	0.0352267
ENSG00000182853	VMO1	protein_coding	0.836012	-1.05173	0.48239	0.0024292	0.0247815
ENSG00000129195	FAM64A	protein_coding	4.87926	-0.794394	0.576585	2.18257e-10	1.70497e-08
ENSG00000174327	SLC16A13	protein_coding	2.25643	0.709237	1.63494	0.00291836	0.0285463
ENSG00000199053	MIR324	miRNA	25.7146	-0.85898	0.551342	5.86013e-06	0.000167466
ENSG00000200463	SNORD118	snoRNA	5.91351	1.11353	2.16374	0.000413374	0.00621327
ENSG00000178999	AURKB	protein_coding	6.12032	-0.834804	0.560659	2.90736e-10	2.18061e-08
ENSG00000266651	RP11-138I1.3	lincRNA	6.15028	-0.620715	0.650348	0.00513636	0.0438241
ENSG00000227158	AC073621.2	processed_pseudogene	0.542377	-1.17386	0.443233	0.00422753	0.0377983
ENSG00000108551	RASD1	protein_coding	7.11772	-0.814895	0.56845	1.5084e-05	0.000382626
ENSG00000076382	SPAG5	protein_coding	7.16853	-0.657204	0.634106	6.53274e-11	5.62913e-09
ENSG00000238423	SNORD42B	snoRNA	3.69219	1.69399	3.2355	0.00397491	0.0361117
ENSG00000185862	EVI2B	protein_coding	1.71144	0.741457	1.67186	0.00192265	0.0208581
ENSG00000265118	CTD-2370N5.3	protein_coding	5.50265	1.09672	2.13868	1.54933e-08	8.19152e-07
ENSG00000126860	EVI2A	protein_coding	6.69947	0.987903	1.9833	1.38777e-10	1.11894e-08
ENSG00000221038	RNU6ATAC7P	snRNA	7.04915	0.906964	1.8751	0.00272403	0.0271847
ENSG00000199187	MIR365B	miRNA	5.1642	1.63715	3.11051	1.63727e-05	0.000409818
ENSG00000274341	RP11-227G15.10	lincRNA	1.87293	1.06915	2.0982	0.00391825	0.0357772
ENSG00000226377	AC084809.2	antisense	1.68514	1.67858	3.20112	2.09895e-06	6.68601e-05
ENSG00000108688	CCL7	protein_coding	1.50146	1.13911	2.20245	1.2917e-05	0.000333656
ENSG00000161381	PLXDC1	protein_coding	1.28152	1.58154	2.99288	2.97025e-13	4.06403e-11
ENSG00000094804	CDC6	protein_coding	4.96369	-0.610974	0.654754	6.87434e-12	7.15185e-10
ENSG00000131747	TOP2A	protein_coding	20.9923	-0.873242	0.545919	4.82094e-18	1.45117e-15
ENSG00000234477	AC004231.2	antisense	2.15638	-0.864888	0.549089	9.03974e-05	0.00177355
ENSG00000108244	KRT23	protein_coding	2.65558	-1.1498	0.450688	1.877e-24	1.17709e-21
ENSG00000221852	KRTAP1-5	protein_coding	166.436	-0.715133	0.609149	4.01809e-14	6.12922e-12
ENSG00000188581	KRTAP1-1	protein_coding	85.0975	-0.931097	0.524459	2.73585e-16	6.17645e-14
ENSG00000214518	KRTAP2-2	protein_coding	1.3869	-1.76797	0.293621	0.00101128	0.0127062
ENSG00000131738	KRT33B	protein_coding	3.75326	-1.36743	0.387582	1.79173e-11	1.72276e-09
ENSG00000131737	KRT34	protein_coding	78.787	-1.46615	0.361947	3.0062e-36	7.54088e-33
ENSG00000171345	KRT19	protein_coding	27.5098	-1.04265	0.485435	8.80184e-26	6.41001e-23
ENSG00000186832	KRT16	protein_coding	18.4779	0.839024	1.78884	2.75547e-07	1.09713e-05
ENSG00000128422	KRT17	protein_coding	13.1755	0.958422	1.94318	3.04376e-14	4.77195e-12
ENSG00000126562	WNK4	protein_coding	3.43512	-0.724666	0.605137	6.78664e-08	3.10914e-06
ENSG00000267060	PTGES3L	protein_coding	1.18121	-0.609822	0.655277	0.000390869	0.00593826
ENSG00000186185	KIF18B	protein_coding	3.62578	-0.771291	0.585893	5.27831e-09	3.07121e-07
ENSG00000184922	FMNL1	protein_coding	1.29722	1.0433	2.06094	2.71919e-12	3.06942e-10
ENSG00000233175	CTD-2020K17.3	antisense	0.748676	1.06684	2.09484	6.7977e-05	0.00139768
ENSG00000183691	NOG	protein_coding	2.42721	-0.65256	0.63615	0.00206021	0.0220016
ENSG00000278642	RP11-159D12.11	lincRNA	0.538229	3.46825	11.0675	0.00208202	0.0221402
ENSG00000068489	PRR11	protein_coding	9.61034	-0.649395	0.637547	5.33759e-08	2.51044e-06
ENSG00000136492	BRIP1	protein_coding	3.04987	-0.726349	0.604432	3.48973e-09	2.09532e-07
ENSG00000239246	RP11-464D20.2	processed_pseudogene	12.4013	-0.77648	0.583789	0.000583579	0.00825207
ENSG00000108950	FAM20A	protein_coding	1.24607	0.761171	1.69487	9.33647e-06	0.000252129
ENSG00000123700	KCNJ2	protein_coding	0.643792	-0.586698	0.665865	0.000668481	0.00918541
ENSG00000206713	Y_RNA	misc_RNA	0.883729	4.05376	16.6075	9.0192e-05	0.00177355
ENSG00000167900	TK1	protein_coding	22.3567	-0.886334	0.540987	5.55166e-16	1.20514e-13
ENSG00000089685	BIRC5	protein_coding	9.02693	-0.716841	0.608428	1.77327e-11	1.71817e-09
ENSG00000275542	RP11-455O6.9	lincRNA	0.578392	1.58574	3.00161	0.00305266	0.0295999
ENSG00000141574	SECTM1	protein_coding	3.00837	-1.23018	0.426264	1.63049e-12	1.92722e-10
ENSG00000262410	RP11-388C12.8	sense_intronic	1.08949	0.904233	1.87155	0.0060907	0.0496648
ENSG00000262339	RP11-1197K16.2	antisense	0.568666	-2.0635	0.239235	3.08999e-05	0.000705356
ENSG00000080986	NDC80	protein_coding	5.56453	-0.700701	0.615273	3.05428e-12	3.41353e-10
ENSG00000266835	LINC01540	lincRNA	3.30415	1.2525	2.38254	3.07531e-09	1.89178e-07
ENSG00000265069	RP11-781P6.1	antisense	1.3664	0.618431	1.5352	0.00136105	0.0159622
ENSG00000154864	PIEZO2	protein_coding	3.58548	0.752717	1.68496	1.02983e-12	1.27046e-10
ENSG00000264843	RP11-856M7.2	antisense	1.87842	1.28699	2.44018	7.44271e-07	2.67558e-05
ENSG00000141401	IMPA2	protein_coding	7.66482	-0.976277	0.50829	8.32158e-18	2.37808e-15
ENSG00000266995	RP11-703I16.3	processed_pseudogene	2.90099	1.49792	2.82435	0.000758862	0.0101541
ENSG00000264924	RP11-799B12.2	antisense	1.69288	-1.10765	0.46405	0.000775206	0.0103008
ENSG00000267397	RP11-873E20.1	lincRNA	1.83873	-0.685047	0.621986	0.000152901	0.00271803
ENSG00000152217	SETBP1	protein_coding	3.42433	0.664976	1.58554	1.21417e-11	1.21827e-09
ENSG00000266957	RP11-49K24.4	antisense	1.32804	-1.5564	0.339997	0.00421928	0.0377694
ENSG00000101670	LIPG	protein_coding	0.573215	0.889673	1.85276	1.04629e-10	8.6524e-09
ENSG00000266997	RP11-886H22.1	protein_coding	51.081	-0.657607	0.633929	5.92738e-16	1.26242e-13
ENSG00000154839	SKA1	protein_coding	3.03495	-0.777801	0.583255	9.50778e-07	3.33822e-05
ENSG00000267225	WDR7-OT1	sense_overlapping	5.91362	0.62558	1.54283	0.00140903	0.0164139
ENSG00000141655	TNFRSF11A	protein_coding	0.899716	-0.723971	0.605429	1.09327e-05	0.000290713
ENSG00000171791	BCL2	protein_coding	1.21604	0.654589	1.57417	3.36842e-06	0.000102626
ENSG00000197632	SERPINB2	protein_coding	23.4407	-1.62021	0.325288	1.13748e-15	2.27253e-13
ENSG00000242550	SERPINB10	protein_coding	9.2557	-1.67085	0.314068	3.40088e-14	5.29505e-12
ENSG00000150636	CCDC102B	protein_coding	0.530111	0.731195	1.66001	4.63381e-05	0.0010088
ENSG00000171873	ADRA1D	protein_coding	5.30564	-0.866373	0.548524	3.77044e-07	1.44274e-05
ENSG00000101265	RASSF2	protein_coding	0.839758	0.862146	1.81774	3.84563e-08	1.85511e-06
ENSG00000212232	SNORD17	snoRNA	6.00553	-0.755592	0.592303	0.001288	0.0153042
ENSG00000251883	RNU6ATAC17P	snRNA	0.932422	-3.18464	0.109984	0.00434484	0.0386539
ENSG00000088325	TPX2	protein_coding	22.5693	-0.757614	0.591474	2.31979e-19	7.9351e-17
ENSG00000179772	FOXS1	protein_coding	8.32463	1.60221	3.03608	9.49479e-18	2.64646e-15
ENSG00000101447	FAM83D	protein_coding	6.28061	-0.807353	0.571429	2.58881e-10	1.96784e-08
ENSG00000101057	MYBL2	protein_coding	9.04651	-0.682489	0.623089	1.12689e-10	9.25112e-09
ENSG00000149596	JPH2	protein_coding	2.09908	0.726299	1.65439	8.51068e-05	0.00168986
ENSG00000244558	KCNK15-AS1	antisense	2.19715	0.964278	1.95109	6.73925e-06	0.000191378
ENSG00000064205	WISP2	protein_coding	10.5784	0.737865	1.66771	1.14445e-13	1.63527e-11
ENSG00000124249	KCNK15	protein_coding	8.73568	1.02617	2.03661	2.95223e-13	4.064e-11
ENSG00000101098	RIMS4	protein_coding	0.676355	1.12334	2.17851	2.79584e-09	1.73881e-07
ENSG00000235508	RPS2P7	processed_pseudogene	1.95009	-0.68468	0.622144	0.00123811	0.0148206
ENSG00000175063	UBE2C	protein_coding	18.1305	-0.729115	0.603274	1.63813e-07	6.87004e-06
ENSG00000101096	NFATC2	protein_coding	7.0504	0.905715	1.87347	0.00107179	0.0133389
ENSG00000087586	AURKA	protein_coding	11.7579	-0.667975	0.629389	1.13356e-12	1.37587e-10
ENSG00000267036	AC005559.3	processed_pseudogene	1.2449	-0.720734	0.606789	0.00614568	0.0499763
ENSG00000099864	PALM	protein_coding	10.143	0.942869	1.92235	5.03619e-08	2.37363e-06
ENSG00000279653	LLNLR-304A6.1	TEC	0.512833	-1.05533	0.481186	0.00557592	0.046623
ENSG00000167772	ANGPTL4	protein_coding	68.5897	-2.02704	0.245358	9.76283e-36	2.00369e-32
ENSG00000130164	LDLR	protein_coding	50.9536	0.685118	1.60783	3.86385e-23	2.18076e-20
ENSG00000267500	CTD-2006C1.6	transcribed_unprocessed_pseudogene	0.639907	-1.46781	0.361532	9.22944e-05	0.00180152
ENSG00000187867	PALM3	protein_coding	0.568823	0.679923	1.60205	0.0041256	0.037137
ENSG00000141854	MIR1199	protein_coding	1.79552	0.592557	1.50792	0.000988453	0.0124693
ENSG00000105011	ASF1B	protein_coding	4.61392	-0.796524	0.575735	3.7981e-09	2.25647e-07
ENSG00000269399	CTD-3222D19.12	lincRNA	0.625075	1.03523	2.04944	0.00022424	0.00376951
ENSG00000216490	IFI30	protein_coding	39.3561	-0.600263	0.659634	1.59662e-14	2.68995e-12
ENSG00000105664	COMP	protein_coding	575.979	1.8562	3.62054	2.03357e-21	9.18196e-19
ENSG00000223802	CERS1	protein_coding	2.32639	0.654531	1.5741	5.54678e-06	0.000159928
ENSG00000130283	GDF1	protein_coding	2.40415	0.585667	1.50073	0.00026573	0.00433462
ENSG00000267629	AC138430.4	processed_transcript	0.713754	-0.665661	0.6304	0.000213949	0.0036344
ENSG00000160161	CILP2	protein_coding	9.78096	1.48294	2.79517	1.11964e-18	3.51071e-16
ENSG00000266904	LINC00663	lincRNA	0.821052	0.780266	1.71745	4.50594e-05	0.00098286
ENSG00000196081	ZNF724P	protein_coding	0.752883	-0.79801	0.575142	0.000202656	0.00345556
ENSG00000267924	RP11-255H23.4	lincRNA	2.30013	-0.764088	0.588825	0.000261104	0.00428614
ENSG00000267528	AC011524.1	lincRNA	1.97551	0.950791	1.93293	0.00458202	0.0401723
ENSG00000267692	TAF9P3	processed_pseudogene	2.6983	1.46405	2.75881	0.00238955	0.0245499
ENSG00000131941	RHPN2	protein_coding	0.644864	0.864243	1.82038	8.35798e-05	0.00166953
ENSG00000189001	SBSN	protein_coding	2.4513	0.968244	1.95646	5.06405e-06	0.000148283
ENSG00000004776	HSPB6	protein_coding	93.1697	-0.648319	0.638023	9.38768e-19	2.98502e-16
ENSG00000167642	SPINT2	protein_coding	2.90444	-0.603742	0.658045	1.65241e-05	0.000412677
ENSG00000028277	POU2F2	protein_coding	3.87371	0.745354	1.67639	1.53866e-15	3.04708e-13
ENSG00000241104	CEACAMP10	transcribed_processed_pseudogene	1.52168	1.57812	2.98581	2.26873e-08	1.15358e-06
ENSG00000187244	BCAM	protein_coding	9.96287	-0.60969	0.655337	3.15384e-11	2.88264e-09
ENSG00000087076	HSD17B14	protein_coding	4.02198	1.01792	2.02499	3.38906e-09	2.05124e-07
ENSG00000260160	CTC-471J1.2	sense_overlapping	6.22697	0.628571	1.54603	0.000218974	0.00370581
ENSG00000105605	CACNG7	protein_coding	0.584113	-1.08262	0.472169	7.36202e-07	2.6508e-05
ENSG00000267577	CTD-2587H24.5	antisense	2.35343	-0.64666	0.638757	0.000308967	0.00490178
ENSG00000233070	ZFY-AS1	antisense	0.506124	1.38877	2.61855	0.00217222	0.0228199
ENSG00000236890	XXbac-B476C20.11	processed_pseudogene	1.31002	1.87962	3.67978	0.00208489	0.0221603
ENSG00000093009	CDC45	protein_coding	3.49517	-0.929826	0.524922	6.61864e-11	5.68146e-09
ENSG00000099957	P2RX6	protein_coding	2.87595	0.633586	1.55142	2.76032e-05	0.000637189
ENSG00000099953	MMP11	protein_coding	12.7454	1.39322	2.62664	2.9838e-15	5.70866e-13
ENSG00000280178	AP000349.2	protein_coding	33.9176	1.4552	2.74195	8.61623e-15	1.49631e-12
ENSG00000261188	CTA-445C9.14	antisense	0.984439	0.7606	1.6942	0.000556271	0.00802453
ENSG00000225783	MIAT	lincRNA	1.70323	1.33231	2.51805	3.97292e-09	2.34798e-07
ENSG00000206028	CTA-373H7.7	lincRNA	1.35512	1.31335	2.48518	0.000277533	0.00448502
ENSG00000277941	MIAT_exon5_1	misc_RNA	1.34939	3.21693	9.29806	2.73405e-05	0.000631937
ENSG00000275942	MIAT_exon5_2	misc_RNA	1.36858	4.04184	16.4708	0.000124492	0.00228314
ENSG00000276991	MIAT_exon5_3	misc_RNA	2.45686	1.2599	2.39479	5.45341e-05	0.00116582
ENSG00000100285	NEFH	protein_coding	0.829815	-0.893092	0.538459	0.000145556	0.0026018
ENSG00000100297	MCM5	protein_coding	6.48219	-0.601742	0.658958	4.80723e-10	3.3915e-08
ENSG00000100302	RASD2	protein_coding	3.3405	0.62687	1.54421	0.0014166	0.0164694
ENSG00000179750	APOBEC3B	protein_coding	3.19724	-1.06386	0.478352	2.14698e-09	1.36152e-07
ENSG00000100162	CENPM	protein_coding	3.27404	-0.928798	0.525296	7.03055e-09	3.99803e-07
ENSG00000159307	SCUBE1	protein_coding	22.111	-0.712031	0.61046	3.24829e-23	1.92982e-20
ENSG00000075218	GTSE1	protein_coding	4.25823	-0.644347	0.639782	1.09168e-06	3.76848e-05
ENSG00000100427	MLC1	protein_coding	0.551163	-0.989706	0.50358	0.000531008	0.00771431
ENSG00000073150	PANX2	protein_coding	1.79872	-0.590042	0.664324	0.00151108	0.0173168
ENSG00000275993	CH507-42P11.8	protein_coding	4.61627	1.09894	2.14197	1.59688e-31	2.40341e-28
ENSG00000274735	FP236383.3	miRNA	28.1221	1.20947	2.31253	5.96748e-05	0.00125282
ENSG00000166979	EVA1C	protein_coding	4.70436	-0.837967	0.559431	5.65173e-16	1.21518e-13
ENSG00000159261	CLDN14	protein_coding	14.5243	0.817936	1.76288	6.21067e-08	2.88502e-06
ENSG00000142178	SIK1	protein_coding	3.88415	1.02651	2.03709	6.95001e-21	2.90562e-18
ENSG00000183250	LINC01547	lincRNA	21.8283	0.73297	1.66206	3.55283e-13	4.77432e-11
ENSG00000272825	LL21NC02-1C16.2	antisense	19.5753	0.886495	1.84868	1.79268e-12	2.09697e-10

## Sheet: Key_Genes
S1Table Key genes identified from the overlap of IPA and GSEA enrichment analyses for weeks 1 and 2.
Week 1		Week 2
Symbol	Description	Symbol	Description
CCND1	Cyclin D1	ABCA2	ATP Binding Cassette Subfamily A Member 2
CUL1	Cullin 1	ACKR3	Atypical Chemokine Receptor 3
ID1	Inhibitor Of DNA Binding 1	ACP2	Acid Phosphatase 2, Lysosomal
ID2	Inhibitor Of DNA Binding 2	ANLN	Anillin, Actin Binding Protein
ID3	Inhibitor Of DNA Binding 3	ANP32E	Acidic Nuclear Phosphoprotein 32 Family Member E
PSMA2	Proteasome 20S Subunit Alpha 2	APOE	Apolipoprotein E
PSMC4	Proteasome 26S Subunit, ATPase 4	ASAH1	N-Acylsphingosine Amidohydrolase 1
PSMD14	Proteasome 26S Subunit, Non-ATPase 14	ASPM	Assembly Factor For Spindle Microtubules
RUVBL2	RuvB Like AAA ATPase 2	ATF3	Activating Transcription Factor 3
THBD	Thrombomodulin	ATF5	Activating Transcription Factor 5
TNFRSF11B	TNF Receptor Superfamily Member 11b	ATP6AP1	ATPase H+ Transporting Accessory Protein 1
		ATRX	ATRX Chromatin Remodeler
		AURKA	Aurora Kinase A
		AURKB	Aurora Kinase B
		BARD1	BRCA1 Associated RING Domain 1
		BCL2L11	BCL2 Like 11
		BDKRB1	Bradykinin Receptor B1
		BDNF	Brain Derived Neurotrophic Factor
		BIRC5	Baculoviral IAP Repeat Containing 5
		BMP2	Bone Morphogenetic Protein 2
		BRCA1	BRCA1 DNA Repair Associated
		BRCA2	BRCA2 DNA Repair Associated
		BRIP1	BRCA1 Interacting Helicase 1
		BUB1	BUB1 Mitotic Checkpoint Serine/Threonine Kinase
		BUB1B	BUB1 Mitotic Checkpoint Serine/Threonine Kinase B
		C3	Complement C3
		CBX3	Chromobox 3
		CBX5	Chromobox 5
		CCNA2	Cyclin A2
		CCNB2	Cyclin B2
		CDC20	Cell Division Cycle 20
		CDC25A	Cell Division Cycle 25A
		CDC45	Cell Division Cycle 45
		CDC6	Cell Division Cycle 6
		CDC7	Cell Division Cycle 7
		CDCA8	Cell Division Cycle Associated 8
		CDK1	Cyclin Dependent Kinase 1
		CDK2	Cyclin Dependent Kinase 2
		CDKN1A	Cyclin Dependent Kinase Inhibitor 1A
		CDO1	Cysteine Dioxygenase Type 1
		CEBPD	CCAAT Enhancer Binding Protein Delta
		CENPA	Centromere Protein A
		CENPE	Centromere Protein E
		CENPF	Centromere Protein F
		CENPK	Centromere Protein K
		CENPM	Centromere Protein M
		CEP55	Centrosomal Protein 55
		CHD4	Chromodomain Helicase DNA Binding Protein 4
		CHEK1	Checkpoint Kinase 1
		CIT	Citron Rho-Interacting Serine/Threonine Kinase
		CKAP2L	Cytoskeleton Associated Protein 2 Like
		CKS1B	CDC28 Protein Kinase Regulatory Subunit 1B
		CKS2	CDC28 Protein Kinase Regulatory Subunit 2
		CLDN4	Claudin 4
		CNTRL	Centriolin
		COL10A1	Collagen Type X Alpha 1 Chain
		CSF1	Colony Stimulating Factor 1
		CTSD	Cathepsin D
		CTSK	Cathepsin K
		CYP51A1	Cytochrome P450 Family 51 Subfamily A Member 1
		DBF4	DBF4-CDC7 Kinase Regulatory Subunit
		DEPDC1	DEP Domain Containing 1
		DEPDC1B	DEP Domain Containing 1B
		DHCR7	7-Dehydrocholesterol Reductase
		DKK2	Dickkopf WNT Signaling Pathway Inhibitor 2
		DLGAP5	DLG Associated Protein 5
		DMD	Dystrophin
		DNMT1	DNA Methyltransferase 1
		DNMT3A	DNA Methyltransferase 3 Alpha
		DONSON	DNA Replication Fork Stabilization Factor DONSON
		DUSP1	Dual Specificity Phosphatase 1
		E2F1	E2F Transcription Factor 1
		ECT2	Epithelial Cell Transforming 2
		EDN1	Endothelin 1
		ELANE	Elastase, Neutrophil Expressed
		EPHA2	EPH Receptor A2
		ERCC6L	ERCC Excision Repair 6 Like, Spindle Assembly Checkpoint Helicase
		ESPL1	Extra Spindle Pole Bodies Like 1, Separase
		ETS2	ETS Proto-Oncogene 2, Transcription Factor
		EZH2	Enhancer Of Zeste 2 Polycomb Repressive Complex 2 Subunit
		FANCC	FA Complementation Group C
		FBXO5	F-Box Protein 5
		FDFT1	Farnesyl-Diphosphate Farnesyltransferase 1
		FDPS	Farnesyl Diphosphate Synthase
		FGF2	Fibroblast Growth Factor 2
		FMOD	Fibromodulin
		FOSB	FosB Proto-Oncogene, AP-1 Transcription Factor Subunit
		FUCA1	Alpha-L-Fucosidase 1
		GAA	Alpha Glucosidase
		GEM	GTP Binding Protein Overexpressed In Skeletal Muscle
		GINS1	GINS Complex Subunit 1
		GINS2	GINS Complex Subunit 2
		GINS4	GINS Complex Subunit 4
		GPC4	Glypican 4
		GRN	Granulin Precursor
		GTSE1	G2 And S-Phase Expressed 1
		H2AZ1	H2A.Z Variant Histone 1
		H4C3	H4 Clustered Histone 3
		HDAC1	Histone Deacetylase 1
		HELLS	Helicase, Lymphoid Specific
		HEXA	Hexosaminidase Subunit Alpha
		HLA-DRA	Major Histocompatibility Complex, Class II, DR Alpha
		HMGA2	High Mobility Group AT-Hook 2
		HMGB2	High Mobility Group Box 2
		HMGCR	3-Hydroxy-3-Methylglutaryl-CoA Reductase
		HMGCS1	3-Hydroxy-3-Methylglutaryl-CoA Synthase 1
		HRH1	Histamine Receptor H1
		HSPA5	Heat Shock Protein Family A (Hsp70) Member 5
		ID1	Inhibitor Of DNA Binding 1
		ID2	Inhibitor Of DNA Binding 2
		ID3	Inhibitor Of DNA Binding 2
		IDI1	Isopentenyl-Diphosphate Delta Isomerase 1
		IFI6	Interferon Alpha Inducible Protein 6
		IGF1	Insulin Like Growth Factor 1
		IGF2	Insulin Like Growth Factor 2
		IL12A	Interleukin 12A
		IL1B	Interleukin 1 Beta
		IL32	Interleukin 32
		IL6	Interleukin 6
		INCENP	Inner Centromere Protein
		INSIG1	Insulin Induced Gene 1
		IRS2	Insulin Receptor Substrate 2
		JUN	Jun Proto-Oncogene, AP-1 Transcription Factor Subunit
		JUNB	JunB Proto-Oncogene, AP-1 Transcription Factor Subunit
		JUP	Junction Plakoglobin
		KIF11	Kinesin Family Member 11
		KIF14	Kinesin Family Member 14
		KIF18B	Kinesin Family Member 18B
		KIF20A	Kinesin Family Member 20A
		KIF20B	Kinesin Family Member 20B
		KIF22	Kinesin Family Member 22
		KIF2C	Kinesin Family Member 2C
		KIF4A	Kinesin Family Member 4A
		KIF5A	Kinesin Family Member 5A
		KNL1	Kinetochore Scaffold 1
		KNTC1	Kinetochore Associated 1
		LAMA1	Laminin Subunit Alpha 1
		LDLR	Low Density Lipoprotein Receptor
		LGMN	Legumain
		LIF	LIF Interleukin 6 Family Cytokine
		LMNB1	Lamin B1
		LSS	Lanosterol Synthase
		LYZ	Lysozyme
		MAD2L1	Mitotic Arrest Deficient 2 Like 1
		MALAT1	Metastasis Associated Lung Adenocarcinoma Transcript 1
		MAP3K8	Mitogen-Activated Protein Kinase Kinase Kinase 8
		MCM10	Minichromosome Maintenance 10 Replication Initiation Factor
		MCM2	Minichromosome Maintenance Complex Component 2
		MCM3	Minichromosome Maintenance Complex Component 3
		MCM4	Minichromosome Maintenance Complex Component 4
		MCM5	Minichromosome Maintenance Complex Component 5
		MCM6	Minichromosome Maintenance Complex Component 6
		MCM7	Minichromosome Maintenance Complex Component 7
		MEIS2	Meis Homeobox 2
		MKI67	Marker Of Proliferation Ki-67
		MMP11	Matrix Metallopeptidase 11
		MMS22L	MMS22 Like, DNA Repair Protein
		MPO	Myeloperoxidase
		MRE11	MRE11 Homolog, Double Strand Break Repair Nuclease
		MVD	Mevalonate Diphosphate Decarboxylase
		MVK	Mevalonate Kinase
		MYBL2	MYB Proto-Oncogene Like 2
		NAGLU	N-Acetyl-Alpha-Glucosaminidase
		NASP	Nuclear Autoantigenic Sperm Protein
		NCAPG	Non-SMC Condensin I Complex Subunit G
		NDC80	NDC80 Kinetochore Complex Component
		NEK2	NIMA Related Kinase 2
		NEK7	NIMA Related Kinase 7
		NFATC2	Nuclear Factor Of Activated T Cells 2
		NFKBIA	NFKB Inhibitor Alpha
		NPC1	NPC Intracellular Cholesterol Transporter 1
		NR4A3	Nuclear Receptor Subfamily 4 Group A Member 3
		NSD2	Nuclear Receptor Binding SET Domain Protein 2
		NSDHL	NAD(P) Dependent Steroid Dehydrogenase-Like
		NUF2	NUF2 Component Of NDC80 Kinetochore Complex
		NUSAP1	Nucleolar And Spindle Associated Protein 1
		OIP5	Opa Interacting Protein 5
		ORC5	Origin Recognition Complex Subunit 5
		PENK	Proenkephalin
		PHLDA1	Pleckstrin Homology Like Domain Family A Member 1
		PIF1	PIF1 5'-To-3' DNA Helicase
		PLK1	Polo Like Kinase 1
		PMAIP1	Phorbol-12-Myristate-13-Acetate-Induced Protein 1
		POLD1	DNA Polymerase Delta 1, Catalytic Subunit
		POLD3	DNA Polymerase Delta 3, Accessory Subunit
		POLE	DNA Polymerase Epsilon, Catalytic Subunit
		POLQ	DNA Polymerase Theta
		PPARG	Peroxisome Proliferator Activated Receptor Gamma
		PRC1	Protein Regulator Of Cytokinesis 1
		PRIM2	DNA Primase Subunit 2
		PRNP	Prion Protein (Kanno Blood Group)
		PTTG1	PTTG1 Regulator Of Sister Chromatid Separation, Securin
		RACGAP1	Rac GTPase Activating Protein 1
		RAD21	RAD21 Cohesin Complex Component
		RAD51	RAD51 Recombinase
		RAD51AP1	RAD51 Associated Protein 1
		RAD54L	RAD54 Like
		RB1	RB Transcriptional Corepressor 1
		RBL1	RB Transcriptional Corepressor Like 1
		RFC2	Replication Factor C Subunit 2
		RFC3	Replication Factor C Subunit 3
		RPA1	Replication Protein A1
		RPA2	Replication Protein A2
		RRAD	RRAD, Ras Related Glycolysis Inhibitor And Calcium Channel Regulator
		SAPCD2	Suppressor APC Domain Containing 2
		SC5D	Sterol-C5-Desaturase
		SCAP	SREBF Chaperone
		SCARB1	Scavenger Receptor Class B Member 1
		SCD	Stearoyl-CoA Desaturase
		SCG2	Secretogranin II
		SGO1	Shugoshin 1
		SIN3A	SIN3 Transcription Regulator Family Member A
		SKA1	Spindle And Kinetochore Associated Complex Subunit 1
		SMC2	Structural Maintenance Of Chromosomes 2
		SMC3	Structural Maintenance Of Chromosomes 3
		SMC4	Structural Maintenance Of Chromosomes 4
		SPAG5	Sperm Associated Antigen 5
		SPC24	SPC24 Component Of NDC80 Kinetochore Complex
		SPC25	SPC25 Component Of NDC80 Kinetochore Complex
		SQLE	Squalene Epoxidase
		SREBF2	Sterol Regulatory Element Binding Transcription Factor 2
		STMN1	Stathmin 1
		SUV39H1	SUV39H1 Histone Lysine Methyltransferase
		TACC3	Transforming Acidic Coiled-Coil Containing Protein 3
		TGFB2	Transforming Growth Factor Beta 2
		TGFB3	Transforming Growth Factor Beta 3
		TIMELESS	Timeless Circadian Regulator
		TK1	Thymidine Kinase 1
		TLR3	Toll Like Receptor 3
		TM7SF2	Transmembrane 7 Superfamily Member 2
		TOP2A	DNA Topoisomerase II Alpha
		TPX2	TPX2 Microtubule Nucleation Factor
		TRAIP	TRAF Interacting Protein
		TRIP13	Thyroid Hormone Receptor Interactor 13
		TROAP	Trophinin Associated Protein
		TTK	TTK Protein Kinase
		TXNIP	Thioredoxin Interacting Protein
		UBE2C	Ubiquitin Conjugating Enzyme E2 C
		UBE2T	Ubiquitin Conjugating Enzyme E2 T
		WDR62	WD Repeat Domain 62
		XPO1	Exportin 1
